# Supplementary material for: Involvement of Pro-Inflammatory Macrophages in Liver Pathology of Pirital Virus-Infected Syrian Hamsters
Source: Viruses. 2018 May 2;10(5):232. doi: 10.3390/v10050232 (PMC5977225; doi:10.3390/v10050232)
Supplement: Supplementary file 1 [file viruses-10-00232-s001.zip]

Archive with 1 entries (1 files):
- viruses-269039-SI.xlsx
