# Supplementary material for: Involvement of Pro-Inflammatory Macrophages in Liver Pathology of Pirital Virus-Infected Syrian Hamsters
Source: Viruses. 2018 May 2;10(5):232. doi: 10.3390/v10050232 (PMC5977225; doi:10.3390/v10050232)
Supplement: Supplementary file 1 [file viruses-10-00232-s001.zip › viruses-269039-SI.xlsx]

## Sheet: PIRV_hamster_liver
S1 Table
Olive highlight, similar trends in Djavani et al. 2009, Table S8
Bright green, similar trends in Djavani et al. 2009 Table S8, late stage infection only
Dark orange, similar trends in Djavani et al. 2009 Table S8, and Malhotra et. al 2013
Transcript	Category	log2FoldChange	pval	FDR_pvalue	contig	BLAST_Hit_Definition	Hit.length	E.Value_	DESeq_baseMean	DESeq_baseMeanA	DESeq_baseMeanB	foldChange	RSEM_COUNTS_Uninfected1	RSEM_COUNTS_Uninfected2	RSEM_COUNTS_Pirital37	RSEM_COUNTS_Pirital36	RSEM_COUNTS_Pirital35
1110046J04Rik		2.59384	0.00175917	0.0160704	comp145859_c0_seq1	Mus musculus RIKEN cDNA 1110046J04 gene (1110046J04Rik), non-coding RNA. [[taxon:10090]]	777	6e-36	284.691	70.7795	427.298	6.03703	62	47	513	558	440
A1cf		Present in Infected	1.67e-17	2.87e-15	comp144171_c0_seq4	PREDICTED: Mesocricetus auratus APOBEC1 complementation factor (A1cf) mRNA	2011	0	963.018	0	1605.03	Present in Infected	0	0	2264	2144	1246
A1cf		-2.59613	0.000224643	0.00310931	comp144171_c0_seq5	PREDICTED: Mesocricetus auratus APOBEC1 complementation factor (A1cf), mRNA	2011	0	1033.64	2070.47	342.416	0.165381	1306	2018	0	0	1375
A1cf		-3.71056	9.03e-05	0.00145238	comp144171_c0_seq6	PREDICTED: Mesocricetus auratus APOBEC1 complementation factor (A1cf), mRNA	2011	0	804.833	1805.24	137.894	0.0763851	806	2181	0	129	379
Aadac		-1.80778	5.98e-05	0.00102615	comp146059_c0_seq1	PREDICTED: Mesocricetus auratus arylacetamide deacetylase (Aadac), mRNA	1197	0	9832.48	17208.4	4915.23	0.285631	10030	17817	4255	7905	4717
Aadat		-2.8383	4.65e-05	0.000831748	comp141342_c1_seq1	PREDICTED: Mesocricetus auratus aminoadipate aminotransferase (Aadat), mRNA	1278	0	693.6	1433.37	200.422	0.139826	695	1662	177	286	238
Aasdhppt		1.48826	0.0020748	0.0184713	comp133745_c0_seq1	PREDICTED: Mesocricetus auratus aminoadipate-semialdehyde dehydrogenase-phosphopantetheinyl transferase (Aasdhppt), transcript variant X1, mRNA	1268	0	1690.4	811.405	2276.4	2.8055	548	745	3776	2006	2596
Aatf		2.18585	0.00148643	0.0140205	comp141882_c0_seq1	PREDICTED: Mesocricetus auratus apoptosis antagonizing transcription factor (Aatf), mRNA	1638	0	454.697	145.272	660.98	4.54993	70	169	933	554	958
Abat		-2.34968	6.79e-05	0.0011437	comp146493_c0_seq1	PREDICTED: Mesocricetus auratus 4-aminobutyrate aminotransferase (Abat), transcript variant X1, mRNA	2500	0	6312.33	12192.7	2392.07	0.196189	6142	13846	2452	3258	2707
Abca3		-3.29135	0.00682774	0.0474866	comp143999_c0_seq4	PREDICTED: Mesocricetus auratus ATP-binding cassette, sub-family A (ABC1), member 3 (Abca3), mRNA	3738	0	113.589	246.245	25.152	0.102142	224	153	0	0	101
Abca3		7.95899	0.000175578	0.00253187	comp143999_c0_seq5	PREDICTED: Mesocricetus auratus ATP-binding cassette, sub-family A (ABC1), member 3 (Abca3), mRNA	3738	0	84.3928	0.563763	140.279	248.826	0	1	164	223	95
Abca6		-1.80767	4.86e-05	0.000864469	comp139829_c0_seq1	PREDICTED: Mesocricetus auratus ATP-binding cassette, sub-family A (ABC1), member 6 (Abca6), mRNA	4875	0	5819.7	10185.2	2909.4	0.285651	6247	10152	3921	2601	4185
Abca9		-4.83982	1.33e-08	5.97e-07	comp144678_c2_seq1	PREDICTED: Mesocricetus auratus ATP-binding cassette, sub-family A (ABC1), member 9 (Abca9), mRNA	4872	0	243.253	577.864	20.1787	0.0349195	326	612	26	16	33
Abca9		-3.51923	0.000103451	0.00162804	comp144678_c4_seq6	PREDICTED: Mesocricetus auratus ATP-binding cassette, sub-family A (ABC1), member 9 (Abca9), mRNA	4872	0	184.811	408.574	35.6351	0.0872181	250	408	62	43	22
Abca9		-4.75791	6.16e-06	0.000143619	comp144678_c7_seq5	PREDICTED: Mesocricetus auratus ATP-binding cassette, sub-family A (ABC1), member 9 (Abca9), mRNA	4872	0	397.892	942.48	34.8336	0.0369595	415	1146	48	26	56
Abca9		-3.8621	0.00227443	0.0199424	comp144678_c7_seq6	PREDICTED: Mesocricetus auratus ATP-binding cassette, sub-family A (ABC1), member 9 (Abca9), mRNA	4872	0	97.0486	219.935	15.1247	0.0687691	214	119	0	19	35
Abcb11		-3.1295	2.99e-10	1.8e-08	comp135227_c0_seq3	PREDICTED: Mesocricetus auratus ATP-binding cassette, sub-family B (MDR/TAP), member 11 (Abcb11), mRNA	3033	0	1209.8	2581.94	295.034	0.114268	1794	2307	450	120	566
Abcb11	Innate Immunity	-2.4687	2.67e-07	8.98e-06	comp135227_c0_seq5	PREDICTED: Mesocricetus auratus ATP-binding cassette, sub-family B (MDR/TAP), member 11 (Abcb11), mRNA	3033	0	9654.01	18989.3	3430.49	0.180654	11952	18541	4416	3136	5051
Abcb4	Innate Immunity	Present in Infected	0.00387742	0.0307174	comp145016_c1_seq11	PREDICTED: Mesocricetus auratus ATP-binding cassette, sub-family B (MDR/TAP), member 4 (Abcb4), mRNA	4086	0	139.358	0	232.263	Present in Infected	0	0	620	6	296
Abcb4	Innate Immunity	Present in Infected	0.000139053	0.00207047	comp145016_c1_seq2	PREDICTED: Mesocricetus auratus ATP-binding cassette, sub-family B (MDR/TAP), member 4 (Abcb4), mRNA	4086	0	67.7924	0	112.987	Present in Infected	0	0	147	64	218
Abcb4	Innate Immunity	Present in Infected	4.58e-07	1.45e-05	comp145016_c1_seq6	PREDICTED: Mesocricetus auratus ATP-binding cassette sub-family B (MDR/TAP) member 4 (Abcb4) mRNA	4086	0	182.805	0	304.675	Present in Infected	0	0	478	104	598
Abcb4	Innate Immunity	Present in Infected	7.76e-08	2.95e-06	comp145016_c1_seq7	PREDICTED: Mesocricetus auratus ATP-binding cassette sub-family B (MDR/TAP) member 4 (Abcb4) mRNA	4086	0	151.586	0	252.643	Present in Infected	0	0	394	288	225
Abcb6	Innate Immunity	-1.87888	9.42e-05	0.00150714	comp147366_c0_seq1	PREDICTED: Mesocricetus auratus ATP-binding cassette, sub-family B (MDR/TAP), member 6 (Abcb6), mRNA	1638	0	950.129	1687.21	458.743	0.271894	947	1793	517	505	634
Abcc3	Innate Immunity	Present in Infected	6.94e-11	4.69e-09	comp140314_c0_seq7	PREDICTED: Mesocricetus auratus ATP-binding cassette sub-family C (CFTR/MRP) member 3 (Abcc3) mRNA	4652	3e-173	460.4	0	767.333	Present in Infected	0	0	1133	1074	478
Abcc5	Innate Immunity	Absent in Infected	2.89e-07	9.61e-06	comp144046_c2_seq13	PREDICTED: Mesocricetus auratus ATP-binding cassette sub-family C (CFTR/MRP) member 5 (Abcc5) transcript variant X1 mRNA	5804	0	64.2916	160.729	0	0	139	109	0	0	0
Abcc5	Innate Immunity	-3.75613	3.36e-06	8.48e-05	comp144046_c2_seq18	PREDICTED: Mesocricetus auratus ATP-binding cassette, sub-family C (CFTR/MRP), member 5 (Abcc5), transcript variant X1, mRNA	5804	0	280.222	630.554	46.6676	0.0740106	575	390	94	68	0
Abhd14b		-3.121	0.000125801	0.00191512	comp118548_c0_seq1	PREDICTED: Mesocricetus auratus abhydrolase domain containing 14B (Abhd14b), mRNA	958	0	575.833	1227.88	141.137	0.114944	562	1466	123	192	182
Abhd14b		-2.9372	1.41e-06	3.94e-05	comp118548_c0_seq2	PREDICTED: Mesocricetus auratus abhydrolase domain containing 14B (Abhd14b), mRNA	958	0	455.774	952.831	124.403	0.130562	525	1025	140	140	168
Abhd14b		-3.30127	2.16e-09	1.11e-07	comp118548_c0_seq3	PREDICTED: Mesocricetus auratus abhydrolase domain containing 14B (Abhd14b), mRNA	958	0	613.809	1331.86	135.107	0.101442	751	1411	78	227	156
Abhd15		-3.97536	0.00473816	0.0360655	comp143008_c1_seq4	PREDICTED: Mesocricetus auratus abhydrolase domain containing 15 (Abhd15), mRNA	1756	0	65.2162	148.846	9.46313	0.0635768	90	150	0	0	38
Abhd15		-2.82318	2.27e-05	0.00044854	comp143008_c1_seq5	PREDICTED: Mesocricetus auratus abhydrolase domain containing 15 (Abhd15), mRNA	1756	0	377.108	777.897	109.916	0.141298	670	531	118	146	124
Abhd2		-1.44168	0.00132431	0.0127681	comp135343_c0_seq1	PREDICTED: Cricetulus griseus abhydrolase domain containing 2 (Abhd2), mRNA. [[taxon:10029]]	4582	3e-75	5779.75	9308.93	3426.97	0.368138	7666	6800	3917	4261	4019
Abhd2		-1.544	0.000462016	0.00524405	comp135343_c1_seq1	PREDICTED: Mesocricetus auratus abhydrolase domain containing 2 (Abhd2), mRNA	1737	0	3913.89	6461.13	2215.73	0.342933	4892	5263	2552	2303	3191
Ablim3		1.8927	0.00618616	0.0441611	comp134389_c1_seq1	PREDICTED: Mesocricetus auratus actin binding LIM protein family, member 3 (Ablim3), transcript variant X2, mRNA	4176	0	425.54	161.927	601.283	3.7133	102	158	866	611	709
Abracl		2.66533	5.8e-05	0.00100114	comp146971_c0_seq1	PREDICTED: Mesocricetus auratus ABRA C-terminal like (Abracl), mRNA	795	0	494.722	117.616	746.126	6.34373	111	68	1095	886	686
Acaa2		-2.24604	4.41e-06	0.000107178	comp146042_c0_seq1	PREDICTED: Mesocricetus auratus acetyl-CoA acyltransferase 2 (Acaa2), mRNA	1194	0	15170.4	28814.7	6074.19	0.210802	17899	28435	4590	10507	5507
Acaca		-3.11905	0.00160167	0.0149065	comp143690_c0_seq15	PREDICTED: Mesocricetus auratus acetyl-CoA carboxylase alpha (Acaca), transcript variant X1, mRNA	7608	0	170.916	364.38	41.94	0.115099	286	284	30	0	138
Acaca		Absent in Infected	0.00449192	0.0345451	comp143690_c0_seq8	PREDICTED: Mesocricetus auratus acetyl-CoA carboxylase alpha (Acaca), transcript variant X1, mRNA	7608	0	304.432	761.08	0	0	0	1350	0	0	0
Acad10		-2.17814	2.18e-06	5.82e-05	comp77565_c0_seq2	PREDICTED: Mesocricetus auratus acyl-CoA dehydrogenase family, member 10 (Acad10), mRNA	3108	0	1091.53	2049.53	452.864	0.220961	1253	2048	324	776	439
Acad11		-2.41758	5.27e-08	2.06e-06	comp78251_c0_seq1	PREDICTED: Mesocricetus auratus acyl-CoA dehydrogenase family, member 11 (Acad11), mRNA	2656	0	7466.82	14575.1	2728.01	0.18717	8614	14940	2252	4555	2502
Acad8		-2.10121	4.1e-05	0.000744724	comp142249_c9_seq3	PREDICTED: Mesocricetus auratus acyl-CoA dehydrogenase family, member 8 (Acad8), mRNA	1768	0	694.477	1286.46	299.824	0.233062	719	1371	305	431	311
Acadm		-2.13788	4.99e-05	0.000884266	comp146129_c0_seq1	PREDICTED: Mesocricetus auratus acyl-CoA dehydrogenase, C-4 to C-12 straight chain (Acadm), mRNA	2198	0	8480.05	15811.3	3592.54	0.227213	8430	17366	2805	5881	3617
Acads		-2.65156	0.00154043	0.0144269	comp77417_c1_seq1	PREDICTED: Mesocricetus auratus acyl-CoA dehydrogenase, C-2 to C-3 short chain (Acads), mRNA	1803	9e-134	186.464	376.324	59.8909	0.159147	223	385	35	127	33
Acads		-3.4925	7.92e-11	5.31e-09	comp77417_c0_seq1	PREDICTED: Mesocricetus auratus acyl-CoA dehydrogenase, C-2 to C-3 short chain (Acads), mRNA	1803	0	5087.24	11222.4	997.105	0.0888493	6198	12054	615	1886	826
Acadsb		-2.85908	4.17e-09	2.06e-07	comp145444_c1_seq1	PREDICTED: Mesocricetus auratus acyl-CoA dehydrogenase short/branched chain (Acadsb) mRNA	1296	0	10650.5	22064.6	3041.08	0.137826	14350	20958	4861	3633	2363
Acadvl		-1.35871	0.00378178	0.0301869	comp146342_c0_seq1	PREDICTED: Mesocricetus auratus acyl-CoA dehydrogenase, very long chain (Acadvl), transcript variant X1, mRNA	2198	0	5664.73	8935.5	3484.22	0.38993	5559	8807	2371	6228	3152
Acat1		-2.45086	5.33e-08	2.07e-06	comp118534_c0_seq1	PREDICTED: Mesocricetus auratus acetyl-CoA acetyltransferase 1 (Acat1), mRNA	1537	0	8328.19	16338.1	2988.26	0.182902	9604	16813	2459	5055	2660
Acbd4		-2.10077	0.00134046	0.0129048	comp144141_c3_seq26	PREDICTED: Mesocricetus auratus acyl-CoA binding domain containing 4 (Acbd4), mRNA	1361	0	343.787	636.785	148.456	0.233133	519	472	95	276	126
Acbd5		-1.54065	0.00712772	0.0490423	comp145049_c1_seq22	PREDICTED: Mesocricetus auratus acyl-CoA binding domain containing 5 (Acbd5), mRNA	1284	1e-114	512.951	846.12	290.838	0.343731	730	576	330	458	213
Acer2		Present in Infected	0.000521344	0.00581747	comp144306_c1_seq1	PREDICTED: Mesocricetus auratus alkaline ceramidase 2 (Acer2), mRNA	690	1e-188	33.322	0	55.5367	Present in Infected	0	0	67	20	128
Acms5		-2.26257	2.01e-06	5.43e-05	comp145372_c2_seq20	PREDICTED: Mesocricetus auratus acyl-CoA synthetase medium-chain family member 5 (Acsm5), mRNA	1737	0	885.945	1687.38	351.652	0.208401	1128	1564	149	728	275
Acms5		-3.06569	4.94e-05	0.000878276	comp145372_c2_seq23	PREDICTED: Mesocricetus auratus acyl-CoA synthetase medium-chain family member 5 (Acsm5), mRNA	1737	0	2062.9	4373.69	522.377	0.119436	2072	5133	433	806	567
Acms5		-1.73172	0.00117398	0.0115642	comp145372_c2_seq29	PREDICTED: Mesocricetus auratus acyl-CoA synthetase medium-chain family member 5 (Acsm5), mRNA	1737	0	637.764	1098.35	330.705	0.301092	754	993	422	418	334
Acmsd		2.062	2.63e-05	0.00050905	comp134954_c0_seq3	PREDICTED: Mesocricetus auratus aminocarboxymuconate semialdehyde decarboxylase (Acmsd), mRNA	1020	0	1749.82	602.267	2514.86	4.17566	402	559	3557	1813	4037
Aco1		-2.71785	2.93e-05	0.000558494	comp139645_c2_seq1	PREDICTED: Mesocricetus auratus aconitase 1, soluble (Aco1), mRNA	3370	0	9078.55	18482.4	2809.34	0.152001	9149	21193	3256	3059	3837
Acot12		-1.23675	0.00302258	0.0251395	comp142924_c2_seq4	PREDICTED: Mesocricetus auratus acyl-CoA thioesterase 12 (Acot12), mRNA	1824	0	2001.02	3056.88	1297.12	0.424329	1672	3304	1611	1618	1384
Acot9		2.44056	0.000579887	0.00638386	comp123238_c0_seq3	PREDICTED: Mesocricetus auratus acyl-CoA thioesterase 9 (Acot9), transcript variant X1, mRNA	1661	0	432.44	118.246	641.903	5.42854	44	154	1048	387	991
Acox1		-1.59299	0.000801314	0.00841256	comp77317_c0_seq2	PREDICTED: Mesocricetus auratus acyl-CoA oxidase 1, palmitoyl (Acox1), transcript variant X2, mRNA	2295	0	10784.5	18007.4	5969.17	0.331484	9754	19584	5215	9228	6184
Acox2		-3.33036	1.36e-07	4.81e-06	comp142118_c0_seq1	PREDICTED: Mesocricetus auratus acyl-CoA oxidase 2, branched chain (Acox2), mRNA	2387	0	1119.95	2436.53	242.233	0.0994172	1266	2718	266	223	401
Acox2		-3.52966	5.18e-09	2.51e-07	comp142118_c0_seq3	PREDICTED: Mesocricetus auratus acyl-CoA oxidase 2, branched chain (Acox2), mRNA	2387	0	552.683	1222.87	105.888	0.0865897	806	1148	147	40	222
Acox2		-1.76222	0.000457015	0.00519821	comp142118_c0_seq4	PREDICTED: Mesocricetus auratus acyl-CoA oxidase 2, branched chain (Acox2), mRNA	2387	0	2369.55	4107.56	1210.88	0.294794	2615	3973	715	2473	788
Acox2		-2.76565	0.000318259	0.00405788	comp142118_c0_seq5	PREDICTED: Mesocricetus auratus acyl-CoA oxidase 2, branched chain (Acox2), mRNA	2387	0	4629.16	9481.55	1394.23	0.147047	4366	11287	1359	1481	2215
Acox3		-2.48826	8.99e-05	0.00144969	comp142474_c1_seq4	PREDICTED: Mesocricetus auratus acyl-CoA oxidase 3, pristanoyl (Acox3), mRNA	2192	0	386.607	762.64	135.919	0.178222	415	827	130	158	200
Acsf2		-1.76443	0.00132847	0.0127997	comp147142_c0_seq1	PREDICTED: Mesocricetus auratus acyl-CoA synthetase family member 2 (Acsf2), mRNA	1926	0	966.668	1676.48	493.459	0.294342	827	1926	494	555	729
Acsl1		-3.03141	4.52e-08	1.81e-06	comp145270_c0_seq1	PREDICTED: Mesocricetus auratus acyl-CoA synthetase long-chain family member 1 (Acsl1), transcript variant X1, mRNA	3140	0	23600.5	49854.8	6097.64	0.122308	28025	52927	6173	7808	7652
Acsl1		-4.83313	3.31e-24	1.31e-21	comp145270_c0_seq2	PREDICTED: Mesocricetus auratus acyl-CoA synthetase long-chain family member 1 (Acsl1), transcript variant X1, mRNA	3140	0	3339.28	7930.85	278.229	0.0350818	4787	8003	332	253	438
Acsl4		2.18281	1.86e-05	0.000376667	comp146225_c0_seq1	PREDICTED: Mesocricetus auratus acyl-CoA synthetase long-chain family member 4 (Acsl4), transcript variant X4, mRNA	4971	0	7373.92	2360.24	10716.4	4.54038	1542	2233	16357	10724	11925
Acsm3		-3.27543	3.84e-14	4.13e-12	comp144586_c9_seq1	PREDICTED: Mesocricetus auratus acyl-CoA synthetase medium-chain family member 3 (Acsm3), mRNA	1801	0	2862.5	6196.35	639.931	0.103275	3803	6173	366	1294	446
Acsm5		-4.54374	6.05e-14	6.36e-12	comp145372_c2_seq24	PREDICTED: Mesocricetus auratus acyl-CoA synthetase medium-chain family member 5 (Acsm5) mRNA	1737	0	842.49	1978.96	84.8466	0.0428745	1080	2142	111	119	67
Acsm5		-3.34771	7.41e-13	6.7e-11	comp145372_c2_seq3	PREDICTED: Mesocricetus auratus acyl-CoA synthetase medium-chain family member 5 (Acsm5), mRNA	1737	0	1746.03	3804.5	373.712	0.098229	2478	3609	561	313	508
Acsm5		-4.11055	6.79e-05	0.00114383	comp145372_c2_seq5	PREDICTED: Mesocricetus auratus acyl-CoA synthetase medium-chain family member 5 (Acsm5), mRNA	1737	0	3313.2	7621.21	441.189	0.0578897	3265	9382	568	417	631
Acss2		-5.07445	0.000105771	0.00165361	comp118514_c0_seq2	PREDICTED: Mesocricetus auratus acyl-CoA synthetase short-chain family member 2 (Acss2), mRNA	1905	0	22746.1	54441.7	1615.73	0.0296782	20649	70408	1451	2531	1589
Acss3		1.86106	0.000432113	0.00495669	comp146175_c0_seq1	PREDICTED: Mesocricetus auratus acyl-CoA synthetase short-chain family member 3 (Acss3), mRNA	1515	9e-244	9896.24	3836.28	13936.2	3.63274	2382	3787	20789	15496	13898
Acvr1b		1.83553	0.00586703	0.0425083	comp78306_c0_seq1	PREDICTED: Mesocricetus auratus activin A receptor, type IB (Acvr1b), transcript variant X1, mRNA	3310	9e-302	457.38	179.971	642.32	3.56901	132	152	924	721	666
Acy3		-1.28436	0.00546689	0.0401473	comp133973_c0_seq3	PREDICTED: Mesocricetus auratus aspartoacylase (aminocyclase) 3 (Acy3), mRNA	960	0	949.52	1469.09	603.139	0.410552	835	1548	556	819	749
Acy3		-2.25193	0.000234471	0.00322096	comp133973_c0_seq6	PREDICTED: Mesocricetus auratus aspartoacylase (aminocyclase) 3 (Acy3), mRNA	960	0	406.044	771.997	162.075	0.209943	406	855	169	213	191
Adamts20		Present in Infected	2.29e-07	7.84e-06	comp145586_c0_seq61	PREDICTED: Mesocricetus auratus ADAM metallopeptidase with thrombospondin type 1 motif 20 (Adamts20) mRNA	6291	3e-172	310.113	0	516.855	Present in Infected	0	0	478	863	422
Adar		2.91321	0.00070396	0.00754029	comp143845_c1_seq14	PREDICTED: Mesocricetus auratus adenosine deaminase, RNA-specific (Adar), transcript variant X2, mRNA	3698	0	307.866	62.5777	471.391	7.5329	0	111	603	439	687
Adar		4.05608	0.00346368	0.0281293	comp143845_c1_seq15	PREDICTED: Mesocricetus auratus adenosine deaminase, RNA-specific (Adar), transcript variant X1, mRNA	3606	0	170.526	16.4275	273.258	16.6342	23	0	366	438	133
Adar		4.2002	7.26e-05	0.00120664	comp143845_c1_seq9	PREDICTED: Mesocricetus auratus adenosine deaminase, RNA-specific (Adar), transcript variant X2, mRNA	3698	0	231.958	20.2955	373.066	18.3818	0	36	333	560	402
Adck3		-3.53813	7.48e-07	2.22e-05	comp146776_c0_seq1	PREDICTED: Mesocricetus auratus aarF domain containing kinase 3 (Adck3), mRNA	2605	0	3005.47	6654.43	572.832	0.0860828	3318	7600	362	960	633
Adcy2	Innate Immunity	Present in Infected	0.00018192	0.00260281	comp139884_c0_seq3	PREDICTED: Mesocricetus auratus adenylate cyclase 2 (brain) (Adcy2), mRNA	3935	0	63.198	0	105.33	Present in Infected	0	0	156	70	170
Adh4		-8.62747	8.04e-49	4.78e-45	comp146215_c0_seq1	PREDICTED: Mesocricetus auratus alcohol dehydrogenase 4 (class II) pi polypeptide (Adh4) mRNA	1207	0	7473.3	18612.6	47.0633	0.00252857	12169	17598	89	36	50
Adh5		-2.30364	2.85e-07	9.53e-06	comp146292_c0_seq1	PREDICTED: Mesocricetus auratus alcohol dehydrogenase 5 (class III), chi polypeptide (Adh5), mRNA	981	0	4789.48	9183.5	1860.13	0.202551	5139	9779	1584	2795	2078
Adh6		-7.16063	6.82e-05	0.00114595	comp117583_c1_seq1	PREDICTED: Mesocricetus auratus alcohol dehydrogenase 6 (class V) (Adh6), mRNA	993	2e-80	116.917	289.261	2.02174	0.00698933	94	394	4	3	0
Adh6		-9.83062	1.49e-07	5.25e-06	comp117583_c0_seq1	PREDICTED: Mesocricetus auratus alcohol dehydrogenase 6 (class V) (Adh6) mRNA	993	1e-175	90.8523	226.757	0.24903	0.00109822	87	292	0	0	1
Adhfe1		-3.66652	3.71e-14	4.01e-12	comp141517_c0_seq1	PREDICTED: Mesocricetus auratus alcohol dehydrogenase iron containing 1 (Adhfe1) mRNA	1600	0	1129.41	2525.23	198.869	0.0787531	1507	2570	148	357	165
Adi1		-1.77733	0.000282171	0.00372557	comp118463_c0_seq1	PREDICTED: Mesocricetus auratus acireductone dioxygenase 1 (Adi1), mRNA	540	3e-283	3601.31	6262.77	1827	0.291724	3896	6173	1111	3623	1303
Adipor2		Absent in Infected	2.53e-09	1.28e-07	comp137450_c1_seq2	PREDICTED: Mesocricetus auratus adiponectin receptor 2 (Adipor2), mRNA	3449	0	100.899	252.247	0	0	144	265	0	0	0
Adipor2		-5.26057	1.2e-21	3.33e-19	comp137450_c1_seq3	PREDICTED: Mesocricetus auratus adiponectin receptor 2 (Adipor2) mRNA	3449	0	1053.78	2535.26	66.1351	0.0260861	1761	2266	114	0	150
Adipor2		Absent in Infected	2.64e-19	5.71e-17	comp137450_c1_seq4	PREDICTED: Mesocricetus auratus adiponectin receptor 2 (Adipor2) mRNA	3449	0	236.283	590.707	0	0	520	389	0	0	0
Adipor2		Absent in Infected	3.65e-12	2.96e-10	comp137450_c1_seq5	PREDICTED: Mesocricetus auratus adiponectin receptor 2 (Adipor2) mRNA	3449	0	475.587	1188.97	0	0	487	1492	0	0	0
Adipor2		-3.85179	8.82e-05	0.0014302	comp137450_c1_seq6	PREDICTED: Mesocricetus auratus adiponectin receptor 2 (Adipor2), mRNA	3449	0	1842.67	4173.11	289.038	0.069262	1818	5099	389	235	448
Adk		-2.08201	4.6e-06	0.000111475	comp136007_c0_seq2	PREDICTED: Mesocricetus auratus adenosine kinase (Adk), transcript variant X2, mRNA	1322	0	2506.6	4627.19	1092.88	0.236186	2524	5010	1087	1463	1305
Adm2		2.88847	0.00137211	0.0131413	comp77790_c0_seq1	PREDICTED: Mesocricetus auratus adrenomedullin 2 (Adm2), mRNA	450	7e-175	239.379	49.4287	366.012	7.40485	40	37	542	345	453
Adnp		2.92606	6.08e-05	0.00104004	comp144533_c9_seq4	PREDICTED: Mesocricetus auratus activity-dependent neuroprotector homeobox (Adnp), transcript variant X1, mRNA	4549	0	469.791	94.7121	719.844	7.60034	0	168	858	747	1009
Adnp		-2.73892	5.49e-05	0.000954193	comp144533_c9_seq5	PREDICTED: Mesocricetus auratus activity-dependent neuroprotector homeobox (Adnp), transcript variant X3, mRNA	4428	0	393.605	803.476	120.358	0.149797	559	717	240	0	240
Adora1		-4.03901	5.69e-05	0.000985182	comp135580_c1_seq1	PREDICTED: Mesocricetus auratus adenosine A1 receptor (Adora1), mRNA	2156	0	166.019	380.342	23.1373	0.0608328	201	420	66	0	26
Adora1		-2.31817	0.000268747	0.00358214	comp135580_c1_seq2	PREDICTED: Mesocricetus auratus adenosine A1 receptor (Adora1), mRNA	2156	0	665.578	1279.19	256.505	0.200522	622	1481	238	335	335
Adora1		-4.00847	1.27e-13	1.28e-11	comp135580_c1_seq3	PREDICTED: Mesocricetus auratus adenosine A1 receptor (Adora1), mRNA	2156	0	859.914	1966.5	122.187	0.0621343	1267	1883	164	66	235
Adprh		1.3836	0.00594829	0.042953	comp77218_c0_seq1	PREDICTED: Mesocricetus auratus ADP-ribosylarginine hydrolase (Adprh), mRNA	1086	0	1714.48	872.279	2275.95	2.60919	458	967	2858	2646	2658
Adra1b		-5.66485	5.92e-09	2.83e-07	comp135241_c0_seq2	PREDICTED: Mesocricetus auratus adrenoceptor alpha 1B (Adra1b), transcript variant X2, mRNA	2340	0	196.391	476.878	9.39978	0.0197111	348	405	10	13	10
Aen	Apoptosis	4.24771	1.27e-14	1.5e-12	comp146829_c0_seq1	PREDICTED: Mesocricetus auratus apoptosis enhancing nuclease (Aen), mRNA	1119	0	1696.31	143.776	2731.33	18.9971	120	103	4118	2390	3556
Aes		-1.7883	9.25e-05	0.00148454	comp78013_c0_seq1	PREDICTED: Mesocricetus auratus amino-terminal enhancer of split (Aes), transcript variant X1, mRNA	1359	0	1787.76	3116.16	902.17	0.289514	1740	3323	818	1443	839
Afm		-2.02931	1.86e-06	5.06e-05	comp146340_c0_seq1	PREDICTED: Mesocricetus auratus afamin (Afm), mRNA	1659	0	5282.55	9657.6	2365.85	0.244973	6615	8750	1535	4221	2227
Afmid		-2.9892	5.22e-11	3.6e-09	comp136980_c0_seq3	PREDICTED: Mesocricetus auratus arylformamidase (Afmid), mRNA	918	0	1592.63	3348.93	421.762	0.125939	2148	3219	376	605	493
Agl		-2.74109	1.32e-06	3.73e-05	comp145453_c9_seq7	PREDICTED: Mesocricetus auratus amylo-alpha-1, 6-glucosidase, 4-alpha-glucanotransferase (Agl), mRNA	4834	0	649.984	1327.19	198.511	0.149572	705	1461	199	145	399
Agmat		-2.46021	9.08e-07	2.65e-05	comp134323_c0_seq1	PREDICTED: Mesocricetus auratus agmatine ureohydrolase (agmatinase) (Agmat), mRNA	1384	0	752.158	1477.62	268.514	0.18172	828	1572	162	474	272
Agmo		-2.75652	1.17e-09	6.34e-08	comp81355_c1_seq1	PREDICTED: Mesocricetus auratus alkylglycerol monooxygenase (Agmo), mRNA	1338	0	1382.67	2828.78	418.604	0.147981	1651	2926	399	684	350
Agpat3		-1.32167	0.00149826	0.0141082	comp143338_c3_seq4	PREDICTED: Mesocricetus auratus 1-acylglycerol-3-phosphate O-acyltransferase 3 (Agpat3), transcript variant X1, mRNA	3415	0	1963.41	3067.63	1227.27	0.400072	1957	2962	1086	1922	1224
Agpat6		1.46296	0.00565471	0.0413225	comp118342_c0_seq1	PREDICTED: Mesocricetus auratus 1-acylglycerol-3-phosphate O-acyltransferase 6 (Agpat6), transcript variant X1, mRNA	3151	0	1005.54	489.54	1349.53	2.75674	316	468	1804	1293	1839
Agrn		Present in Infected	1.9e-05	0.000384175	comp139404_c0_seq5	PREDICTED: Mesocricetus auratus ADP-ribosyltransferase 3 (Art3), mRNA	1374	0	95.4852	0	159.142	Present in Infected	0	0	221	158	201
Agxt2		-1.77353	0.000821376	0.00858905	comp143645_c0_seq1	PREDICTED: Mesocricetus auratus alanine--glyoxylate aminotransferase 2 (Agxt2), transcript variant X1, mRNA	2155	2e-31	609.01	1058.24	309.525	0.292491	671	1027	321	450	308
Agxt2		-2.05407	5.06e-05	0.000895095	comp145498_c2_seq2	PREDICTED: Mesocricetus auratus alanine--glyoxylate aminotransferase 2 (Agxt2), transcript variant X1, mRNA	2155	5e-92	779.949	1432.46	344.941	0.240803	925	1369	423	441	359
Agxt2		-2.87054	1.26e-08	5.64e-07	comp145498_c2_seq1	PREDICTED: Mesocricetus auratus alanine--glyoxylate aminotransferase 2 (Agxt2), transcript variant X1, mRNA	2155	0	1376.13	2854.81	390.353	0.136735	1558	3090	423	442	540
Ahcy		-1.22519	0.00531277	0.0392946	comp146149_c0_seq1	PREDICTED: Mesocricetus auratus adenosylhomocysteinase (Ahcy), mRNA	1583	0	9456.69	14401.6	6160.12	0.42774	7712	15775	6167	8344	7183
Ahdh7		-4.55191	2.64e-13	2.55e-11	comp77652_c0_seq2		NA		531.747	1249.47	53.2675	0.0426322	949	1014	79	70	39
Aida		2.1235	1.35e-05	0.000283547	comp135314_c1_seq1	PREDICTED: Mesocricetus auratus axin interactor, dorsalization associated (Aida), partial mRNA	962	0	2212.22	733.858	3197.79	4.3575	471	705	5304	2821	3643
Aifm1		-1.41668	0.000639835	0.00696322	comp146723_c0_seq1	PREDICTED: Mesocricetus auratus apoptosis-inducing factor, mitochondrion-associated, 1 (Aifm1), transcript variant X1, mRNA	2249	0	2351.54	3764	1409.9	0.374575	2089	4030	1283	2000	1652
Ak2		-2.76225	5.75e-05	0.000994173	comp134646_c0_seq5	PREDICTED: Mesocricetus auratus adenylate kinase 2 (Ak2), mRNA	633	5e-230	357.679	732.294	107.936	0.147395	573	573	153	94	151
Ak3	Hemostasis	-1.1486	0.00733823	0.0499988	comp144586_c17_seq1	PREDICTED: Mesocricetus auratus adenylate kinase 3 (Ak3), transcript variant X1, mRNA	1111	0	3786.86	5646.65	2546.99	0.451063	3563	5502	3756	2474	3069
Ak4		-3.00324	1.73e-11	1.26e-09	comp147012_c0_seq1	PREDICTED: Mesocricetus auratus adenylate kinase 4 (Ak4), partial mRNA	742	0	2790.87	5877.6	733.052	0.12472	3794	5619	868	758	1037
Akap11		Present in Infected	0.000353167	0.00430513	comp143705_c0_seq11	PREDICTED: Mesocricetus auratus A kinase (PRKA) anchor protein 11 (Akap11), mRNA	5801	0	41.6297	0	69.3829	Present in Infected	0	0	83	38	143
Akap12		4.21255	4.41e-06	0.000107178	comp147327_c0_seq1	PREDICTED: Mesocricetus auratus A kinase (PRKA) anchor protein 12 (Akap12), mRNA	4929	0	673.531	58.4468	1083.59	18.5397	25	72	2039	638	1420
Akap2		1.75638	0.00402552	0.0317384	comp143951_c0_seq19	PREDICTED: Mesocricetus auratus A kinase (PRKA) anchor protein 2 (Akap2), mRNA	3279	0	623.628	256.944	868.084	3.3785	134	286	1248	521	1515
Akap7		-2.95516	0.00144869	0.0137354	comp144876_c0_seq38	PREDICTED: Mesocricetus auratus A kinase (PRKA) anchor protein 7 (Akap7), transcript variant X1, mRNA	1047	0	183.578	384.564	49.5881	0.128946	289	316	66	26	97
Akap7		-3.68036	3.44e-05	0.000641569	comp144876_c0_seq55	PREDICTED: Mesocricetus auratus A kinase (PRKA) anchor protein 7 (Akap7), transcript variant X1, mRNA	1047	0	200.35	448.411	34.9765	0.078001	230	504	52	19	62
Akirin1		1.87874	0.000268554	0.00358158	comp78428_c0_seq1	PREDICTED: Mesocricetus auratus akirin 1 (Akirin1), mRNA	1003	0	1126.41	432.15	1589.25	3.67755	328	351	2615	1393	1844
Akirin2		2.02379	0.000464379	0.00526836	comp142703_c1_seq10	PREDICTED: Mesocricetus auratus akirin 2 (Akirin2), mRNA	1782	0	911.022	320.793	1304.51	4.0665	90	455	1934	1407	1372
Akna		Present in Infected	0.000219474	0.00305376	comp144443_c1_seq9	PREDICTED: Mesocricetus auratus AT-hook transcription factor (Akna), mRNA	4215	0	59.3036	0	98.8394	Present in Infected	0	0	156	67	148
Akr1d1		-5.63056	4.91e-29	2.78e-26	comp146350_c0_seq1	PREDICTED: Mesocricetus auratus aldo-keto reductase family 1 member D1 (Akr1d1) transcript variant X1 mRNA	978	0	6455.22	15663.8	316.176	0.0201851	9484	15769	487	454	161
Akt3	General immunity	Absent in Infected	3.06e-07	1.01e-05	comp142263_c0_seq1	PREDICTED: Mesocricetus auratus v-akt murine thymoma viral oncogene homolog 3 (Akt3) transcript variant X1 mRNA	2744	0	60.2292	150.573	0	0	79	167	0	0	0
Alad		-1.33849	0.00715391	0.0491798	comp146412_c0_seq1	PREDICTED: Mesocricetus auratus aminolevulinate dehydratase (Alad), mRNA	1074	5e-255	2795.41	4386.61	1734.62	0.395435	2806	4226	1079	3235	1490
Alb	Hemostasis	-3.25418	1.84e-05	0.000374552	comp77400_c0_seq1	PREDICTED: Mesocricetus auratus albumin (Alb), mRNA	1646	0	817.72	1766.57	185.151	0.104808	845	2063	139	264	245
Aldh1a1		-2.67391	1.43e-05	0.000297707	comp145338_c5_seq1	PREDICTED: Mesocricetus auratus aldehyde dehydrogenase 1 family, member A1 (Aldh1a1), transcript variant X1, mRNA	2013	0	43585.3	88225.7	13825.1	0.156701	47703	96059	11151	24935	10438
Aldh2		-3.55161	4.69e-10	2.72e-08	comp145992_c0_seq1	PREDICTED: Mesocricetus auratus aldehyde dehydrogenase 2 family (mitochondrial) (Aldh2), transcript variant X1, mRNA	1665	0	23849.2	52860.9	4508.11	0.0852826	28648	57470	3386	8165	3611
Aldh3a2		-1.14266	0.00673755	0.0469142	comp140354_c2_seq1	PREDICTED: Mesocricetus auratus aldehyde dehydrogenase 3 family, member A2 (Aldh3a2), mRNA	1440	0	4422.68	6583.78	2981.95	0.452923	3860	6788	2530	4676	3076
Aldh3b1		-2.53624	0.00421169	0.0329766	comp134735_c1_seq1	PREDICTED: Mesocricetus auratus aldehyde dehydrogenase 3 family, member B1 (Aldh3b1), mRNA	1323	0	171.814	341.284	58.8344	0.172391	140	428	79	71	60
Aldh4a1		-3.28253	2.54e-05	0.000494561	comp138715_c0_seq1	PREDICTED: Mesocricetus auratus aldehyde dehydrogenase 4 family, member A1 (Aldh4a1), mRNA	1687	0	4317.45	9352	961.089	0.102768	4423	10985	923	1229	1259
Aldh5a1		-3.9718	3.67e-08	1.49e-06	comp143626_c8_seq1	PREDICTED: Mesocricetus auratus aldehyde dehydrogenase 5 family, member A1 (Aldh5a1), mRNA	1335	0	1589.87	3627.84	231.216	0.0637337	1836	4109	276	284	264
Aldh6a1		-2.25887	5.94e-07	1.82e-05	comp118940_c0_seq3	PREDICTED: Mesocricetus auratus aldehyde dehydrogenase 6 family, member A1 (Aldh6a1), mRNA	1747	0	8401.01	15990.9	3341.07	0.208936	8833	17174	3639	4667	3406
Aldh7a1		-2.93991	4.5e-08	1.8e-06	comp146239_c0_seq1	PREDICTED: Mesocricetus auratus aldehyde dehydrogenase 7 family, member A1 (Aldh7a1), transcript variant X1, mRNA	1843	0	8140.51	17023.6	2218.46	0.130317	9233	18499	1704	3738	2118
Aldh8a1		-2.28727	0.000107833	0.00167922	comp145027_c7_seq2	PREDICTED: Mesocricetus auratus aldehyde dehydrogenase 8 family, member A1 (Aldh8a1), transcript variant X1, mRNA	1695	0	2548.84	4874.26	998.557	0.204863	2525	5447	869	1791	703
Aldh8a1		-2.82767	0.00362531	0.0292339	comp145027_c7_seq5	PREDICTED: Mesocricetus auratus aldehyde dehydrogenase 8 family, member A1 (Aldh8a1), transcript variant X1, mRNA	1695	0	266.159	549.33	77.3784	0.14086	541	289	53	110	108
Aldob		-2.58761	2.31e-05	0.000455835	comp145933_c0_seq1	PREDICTED: Mesocricetus auratus aldolase B, fructose-bisphosphate (Aldob), mRNA	1394	0	40186.1	80401.6	13375.7	0.166361	42314	89008	12075	18609	16265
Alg2		Present in Infected	1.79e-08	7.82e-07	comp145377_c8_seq15	PREDICTED: Mesocricetus auratus ALG2 alpha-1 3/1 6-mannosyltransferase (Alg2) mRNA	1885	0	164.545	0	274.241	Present in Infected	0	0	343	261	400
Alg2		-5.14453	0.00640965	0.045365	comp145377_c8_seq18	PREDICTED: Mesocricetus auratus ALG2, alpha-1,3/1,6-mannosyltransferase (Alg2), mRNA	1885	0	242.943	582.65	16.4721	0.0282711	148	846	39	13	9
Alkbh1		Present in Infected	0.000347078	0.00427626	comp144786_c3_seq17	PREDICTED: Mesocricetus auratus alkB, alkylation repair homolog 1 (E. coli) (Alkbh1), mRNA	1103	0	34.2646	0	57.1076	Present in Infected	0	0	48	47	117
Alpk3		5.52237	0.00284664	0.0239273	comp137800_c0_seq1	PREDICTED: Mesocricetus auratus alpha-kinase 3 (Alpk3), mRNA	5085	0	59.9469	2.14271	98.483	45.9619	3	0	109	172	52
Alpk3		Present in Infected	1.61e-08	7.13e-07	comp137800_c0_seq3	PREDICTED: Mesocricetus auratus alpha-kinase 3 (Alpk3) mRNA	5085	0	164.944	0	274.907	Present in Infected	0	0	336	187	510
Als2		-2.56035	0.000204187	0.0028713	comp144592_c0_seq1	PREDICTED: Mesocricetus auratus amyotrophic lateral sclerosis 2 (juvenile) (Als2), mRNA	6191	0	637.421	1270.47	215.388	0.169534	639	1444	246	72	518
Amdhd1		-1.16163	0.00493632	0.0372519	comp143876_c8_seq1	PREDICTED: Mesocricetus auratus amidohydrolase domain containing 1 (Amdhd1), mRNA	1364	0	3180.61	4759.94	2127.72	0.447006	2552	5210	2715	2335	2629
Amn1		2.65135	0.00370233	0.0296981	comp81248_c0_seq1	PREDICTED: Mesocricetus auratus antagonist of mitotic exit network 1 homolog (S. cerevisiae) (Amn1), mRNA	1024	0	222.239	53.3008	334.865	6.28254	47	35	633	282	321
Ampd2		-2.02875	0.000674206	0.0072802	comp138027_c0_seq4	PREDICTED: Mesocricetus auratus adenosine monophosphate deaminase 2 (Ampd2), transcript variant X4, mRNA	3639	0	498.868	911.941	223.487	0.245067	538	936	369	111	373
Ampd2		-5.4366	6.62e-08	2.55e-06	comp138027_c0_seq5	PREDICTED: Mesocricetus auratus adenosine monophosphate deaminase 2 (Ampd2), transcript variant X2, mRNA	3923	0	183.989	444.575	10.2651	0.0230898	212	520	16	0	25
Ampd3		Present in Infected	6.2e-05	0.00105977	comp142991_c1_seq17	PREDICTED: Mesocricetus auratus adenosine monophosphate deaminase 3 (Ampd3), transcript variant X1, mRNA	3939	0	141.823	0	236.372	Present in Infected	0	0	379	45	504
Ampd3		5.70722	3.95e-06	9.73e-05	comp142991_c1_seq9	PREDICTED: Mesocricetus auratus adenosine monophosphate deaminase 3 (Ampd3), transcript variant X1, mRNA	3939	0	180.188	5.67576	296.529	52.2448	4	5	496	248	352
Amt		-1.39345	0.00295181	0.0246198	comp145609_c8_seq2	PREDICTED: Mesocricetus auratus aminomethyltransferase (Amt), transcript variant X1, mRNA	1360	0	969.34	1542.57	587.185	0.380653	855	1653	613	684	810
Amz2		6.74909	0.00149901	0.0141082	comp144776_c2_seq11	PREDICTED: Mesocricetus auratus archaelysin family metallopeptidase 2 (Amz2), transcript variant X1, mRNA	1080	7e-259	36.6108	0.563763	60.6422	107.567	0	1	73	103	30
Ang		-1.99231	7.84e-06	0.00017695	comp145269_c4_seq19	PREDICTED: Mesocricetus auratus angiogenin, ribonuclease, RNase A family, 5 (Ang), mRNA	438	2e-228	6460.44	11729.2	2947.97	0.251337	7621	11150	3001	3511	4040
Angptl6		-6.15502	6.73e-06	0.00015538	comp117883_c0_seq1	PREDICTED: Mesocricetus auratus angiopoietin-like 6 (Angptl6), mRNA	1365	0	97.6483	239.088	3.35516	0.0140331	109	286	4	4	4
Ankfy1		1.40432	0.00513834	0.0383987	comp78007_c0_seq1	PREDICTED: Mesocricetus auratus ankyrin repeat and FYVE domain containing 1 (Ankfy1), mRNA	2748	0	1705.96	858.062	2271.23	2.64693	386	1033	3240	2084	3013
Ankrd10		4.9853	0.00483863	0.0366659	comp145474_c1_seq8	PREDICTED: Mesocricetus auratus ankyrin repeat domain 10 (Ankrd10), mRNA	1242	1e-170	41.58	2.14271	67.8716	31.6755	3	0	21	91	128
Ankrd27		-4.03984	0.000214267	0.00299182	comp145166_c6_seq38	PREDICTED: Mesocricetus auratus ankyrin repeat domain 27 (VPS9 domain) (Ankrd27), mRNA	2763	0	149.4	342.285	20.8102	0.0607977	319	203	41	0	42
Ankrd31		Present in Infected	0.00346485	0.0281293	comp145343_c6_seq20	PREDICTED: Mesocricetus auratus ankyrin repeat domain 31 (Ankrd31), mRNA	5235	0	43.3357	0	72.2262	Present in Infected	0	0	117	4	166
Ankrd46		-5.09619	0.00052969	0.00589401	comp143304_c0_seq2	PREDICTED: Mesocricetus auratus ankyrin repeat domain 46 (Ankrd46), mRNA	706	2e-108	68.0198	162.906	4.76245	0.0292344	116	142	9	0	10
Ankub1		Present in Infected	0.00169865	0.0156317	comp141015_c1_seq12	PREDICTED: Mesocricetus auratus ankyrin repeat and ubiquitin domain containing 1 (Ankub1), mRNA	1617	1e-61	37.5959	0	62.6598	Present in Infected	0	0	62	115	33
Anp32b		1.46458	0.00221719	0.0195269	comp146273_c0_seq1	PREDICTED: Mesocricetus auratus acidic (leucine-rich) nuclear phosphoprotein 32 family, member B (Anp32b), transcript variant X1, mRNA	1430	0	2498.86	1215.46	3354.46	2.75983	708	1259	4920	3141	4228
Anpep		-1.99208	0.00108115	0.0107838	comp138017_c0_seq2	PREDICTED: Mesocricetus auratus alanyl (membrane) aminopeptidase (Anpep), mRNA	2985	0	441.659	801.813	201.557	0.251377	488	804	259	180	303
Anxa1	Hemostasis	4.71529	7.8e-11	5.24e-09	comp146767_c0_seq1	PREDICTED: Mesocricetus auratus annexin A1 (Anxa1), mRNA	1390	0	944.584	58.4468	1535.34	26.269	25	72	2606	997	2173
Anxa2	Hemostasis	4.63964	6.44e-17	1.02e-14	comp146169_c0_seq1	PREDICTED: Mesocricetus auratus annexin A2 (Anxa2) mRNA	1362	0	4906.73	319.528	7964.86	24.927	179	340	11551	6033	12102
Anxa3	Hemostasis	2.63602	8.69e-08	3.28e-06	comp137595_c0_seq1	PREDICTED: Mesocricetus auratus annexin A3 (Anxa3), mRNA	1060	0	2225.21	538.83	3349.46	6.21616	445	392	4707	3118	4455
Anxa3	Hemostasis	3.4366	2.91e-09	1.45e-07	comp137595_c0_seq2	PREDICTED: Mesocricetus auratus annexin A3 (Anxa3), mRNA	1060	0	931.136	135.019	1461.88	10.8273	118	90	2162	1240	1999
Anxa6	Hemostasis	-1.3596	0.00468526	0.0357315	comp77192_c0_seq1	PREDICTED: Mesocricetus auratus annexin A6 (Anxa6), transcript variant X1, mRNA	2647	0	1798.71	2837.91	1105.91	0.389691	1412	3245	1275	1135	1611
Anxa6	Hemostasis	-1.25733	0.00542695	0.0399471	comp77192_c0_seq2	PREDICTED: Mesocricetus auratus annexin A6 (Anxa6), transcript variant X2, mRNA	2629	0	1042.05	1600.72	669.61	0.418319	863	1746	608	876	886
Aoc3		-4.91443	3.58e-22	1.06e-19	comp118412_c0_seq1	PREDICTED: Mesocricetus auratus amine oxidase copper containing 3 (Aoc3) transcript variant X1 mRNA	2582	0	1411.49	3361.53	111.467	0.0331596	1947	3496	212	64	146
Aox1		-6.84582	8.35e-36	1.24e-32	comp134239_c0_seq1	PREDICTED: Mesocricetus auratus aldehyde oxidase 1 (Aox1) mRNA	3941	0	1810.61	4468.25	38.8454	0.00869365	2588	4647	55	74	0
Aox1		-5.09783	5.05e-07	1.58e-05	comp134239_c0_seq2	PREDICTED: Mesocricetus auratus aldehyde oxidase 1 (Aox1), mRNA	3941	0	174.697	418.415	12.2182	0.0292012	203	485	0	3	45
Aox1		-7.03451	0.000838607	0.00874233	comp134239_c0_seq3	PREDICTED: Mesocricetus auratus aldehyde oxidase 1 (Aox1), mRNA	3941	0	143.121	353.754	2.69838	0.00762783	88	516	0	8	0
Apbb3		Present in Infected	1.59e-05	0.000327597	comp144605_c1_seq95	PREDICTED: Mesocricetus auratus amyloid beta (A4) precursor protein-binding, family B, member 3 (Apbb3), mRNA	1734	0	98.6737	0	164.456	Present in Infected	0	0	127	267	170
Apc		Present in Infected	0.00703266	0.048684	comp144999_c0_seq45	PREDICTED: Mesocricetus auratus adenomatous polyposis coli (Apc), mRNA	9860	0	39.814	0	66.3567	Present in Infected	0	0	106	0	159
Apeh		-1.64977	0.000179085	0.00257309	comp147076_c0_seq1	PREDICTED: Mesocricetus auratus acylaminoacyl-peptide hydrolase (Apeh), mRNA	2394	0	1662.2	2811.49	896	0.318692	1701	2832	990	994	1248
Apex1		-1.486	0.00706551	0.0487618	comp147344_c0_seq1	PREDICTED: Mesocricetus auratus APEX nuclease (multifunctional DNA repair enzyme) 1 (Apex1), mRNA	1217	0	561.292	913.857	326.249	0.357002	532	947	415	317	460
Aplnr		-3.88444	0.00313818	0.0259377	comp127997_c2_seq1	PREDICTED: Mesocricetus auratus apelin receptor (Aplnr), mRNA	1555	0	74.248	168.505	11.4098	0.067712	112	157	6	19	14
Apmap		-1.7364	0.0017392	0.0159186	comp146772_c0_seq1	PREDICTED: Mesocricetus auratus adipocyte plasma membrane associated protein (Apmap), mRNA	1393	0	2310.25	3982.7	1195.28	0.300118	2025	4499	1030	1889	1197
Apoa4		-3.60638	0.00296155	0.0246751	comp76989_c0_seq2	PREDICTED: Mesocricetus auratus apolipoprotein A-IV (Apoa4), mRNA	1311	0	420.429	935.819	76.8358	0.0821054	352	1214	98	9	197
Apobec1		Present in Infected	6.37e-05	0.00108453	comp144236_c0_seq2	PREDICTED: Mesocricetus auratus apolipoprotein B mRNA editing enzyme, catalytic polypeptide 1 (Apobec1), mRNA	827	0	79.5523	0	132.587	Present in Infected	0	0	222	80	199
Apobec1		Present in Infected	3.69e-12	2.98e-10	comp144236_c0_seq3	PREDICTED: Mesocricetus auratus apolipoprotein B mRNA editing enzyme catalytic polypeptide 1 (Apobec1) mRNA	827	0	245.491	0	409.152	Present in Infected	0	0	693	210	656
Apobec1		Present in Infected	5.97e-05	0.00102509	comp144236_c0_seq4	PREDICTED: Mesocricetus auratus apolipoprotein B mRNA editing enzyme, catalytic polypeptide 1 (Apobec1), mRNA	827	0	150.775	0	251.292	Present in Infected	0	0	389	50	547
Apoc1		-3.43238	5.26e-11	3.6e-09	comp145914_c0_seq1	PREDICTED: Mesocricetus auratus apolipoprotein C-I (Apoc1), mRNA	267	1e-135	18149.1	39837.5	3690.13	0.0926296	22714	41887	2441	7218	2567
Apoc4		-2.56936	0.00200269	0.0179503	comp140382_c3_seq1	PREDICTED: Mesocricetus auratus apolipoprotein C-IV (Apoc4), mRNA	476	1e-248	6404.2	12780.6	2153.27	0.168479	12132	7300	1817	3943	1464
Apoe		-2.53283	0.00209698	0.018613	comp145899_c0_seq1	PREDICTED: Mesocricetus auratus apolipoprotein E (Apoe), mRNA	1257	0	102707	203913	35236.1	0.1728	128733	198607	23374	63331	32019
Apoh		-2.14316	0.00141628	0.0134819	comp145909_c0_seq1	PREDICTED: Mesocricetus auratus apolipoprotein H (beta-2-glycoprotein I) (Apoh), mRNA	1038	0	62539.9	116716	26422.6	0.226384	62006	128474	20178	44887	24849
Apol6		5.8921	0.00251613	0.0216309	comp142488_c2_seq1	Mus musculus apolipoprotein L 6 (Apol6), transcript variant 1, mRNA. [[taxon:10090]]	2325	5e-20	40.628	1.12753	66.9616	59.3882	0	2	82	36	137
Apol6		6.89056	0.00043908	0.00503175	comp133092_c1_seq1	PREDICTED: Mesocricetus auratus apolipoprotein L, 6 (Apol6), mRNA	999	2e-40	80.7191	1.12753	133.78	118.649	0	2	193	89	221
Apol6		7.89265	3.69e-07	1.19e-05	comp142488_c1_seq14	PREDICTED: Mesocricetus auratus apolipoprotein L, 6 (Apol6), mRNA	999	0	161.22	1.12753	267.948	237.642	0	2	351	164	498
Apol6		Present in Infected	0.000278622	0.00368895	comp142488_c1_seq3	PREDICTED: Mesocricetus auratus apolipoprotein L, 6 (Apol6), mRNA	999	0	52.7085	0	87.8476	Present in Infected	0	0	157	44	134
Apold1		2.17594	0.00362896	0.029242	comp143103_c0_seq1	PREDICTED: Mesocricetus auratus apolipoprotein L domain containing 1 (Apold1), mRNA	842	0	349.901	112.462	508.194	4.51881	73	107	851	409	624
App	Innate Immunity	2.19318	3.54e-05	0.000657061	comp143772_c0_seq2	PREDICTED: Mesocricetus auratus amyloid beta (A4) precursor protein (App), mRNA	3175	0	1045.36	332.509	1520.6	4.57312	284	230	1806	1668	2016
App	Innate Immunity	4.44268	0.00113572	0.0112432	comp143772_c0_seq4	PREDICTED: Mesocricetus auratus amyloid beta (A4) precursor protein (App), mRNA	3175	0	174.369	12.9665	281.97	21.746	0	23	547	98	445
Aprt1		1.98817	0.000507889	0.0056887	comp77211_c0_seq2	PREDICTED: Mesocricetus auratus adenine phosphoribosyltransferase (Aprt), mRNA	650	0	999.19	359.368	1425.74	3.96734	189	398	1497	1920	1607
Aqp1		-2.55237	3.53e-07	1.15e-05	comp147276_c0_seq1	PREDICTED: Mesocricetus auratus aquaporin 1 (Colton blood group) (Aqp1), mRNA	1824	0	940.923	1873.29	319.347	0.170474	1217	1781	344	298	530
Aqp8		-2.79147	5.52e-09	2.65e-07	comp77651_c0_seq1	PREDICTED: Mesocricetus auratus aquaporin 8 (Aqp8), mRNA	543	3e-276	1098.93	2258.1	326.158	0.144439	1369	2271	235	433	485
Araf		-1.69183	0.0002299	0.00316916	comp118224_c0_seq2	PREDICTED: Mesocricetus auratus v-raf murine sarcoma 3611 viral oncogene homolog (Araf), transcript variant X1, mRNA	1917	0	1108.41	1892.39	585.758	0.309534	1003	2086	675	688	736
Arfgap3		1.94438	0.00100176	0.0101712	comp119052_c0_seq1	PREDICTED: Mesocricetus auratus ADP-ribosylation factor GTPase activating protein 3 (Arfgap3), transcript variant X1, mRNA	1551	0	733.295	270.665	1041.72	3.84873	154	285	1140	1234	1356
ARHGAP8		3.41835	0.000767144	0.00808237	comp76885_c0_seq2	Q9CXP4 RecName: Full=Rho GTPase-activating protein 8; AltName: Full=Rho-type G TPase-activating protein 8 [Mus musculus]	NA	E-value = 0, Score = 2006, Bitscore = 777.319, Identities = 379/424 (89%), Positives = 388/424 (91%), Gaps = 0/424 (0%)	222.829	32.6982	349.583	10.6912	0	58	372	473	386
Arhgef16		5.22251	0.00311014	0.0257149	comp139321_c5_seq1	PREDICTED: Mesocricetus auratus Rho guanine nucleotide exchange factor (GEF) 16 (Arhgef16), mRNA	2230	0	77.129	3.38258	126.293	37.3364	0	6	204	63	215
Arhgef2		4.40561	2.89e-12	2.38e-10	comp115896_c0_seq1	PREDICTED: Mesocricetus auratus Rho/Rac guanine nucleotide exchange factor (GEF) 2 (Arhgef2), transcript variant X1, mRNA	3138	0	879.547	67.0558	1421.21	21.1944	41	67	1786	1533	1820
Arhgef26		-1.88412	0.00376637	0.0300943	comp142494_c1_seq2	PREDICTED: Mesocricetus auratus Rho guanine nucleotide exchange factor (GEF) 26 (Arhgef26), mRNA	2619	0	374.934	666.495	180.56	0.27091	383	697	272	125	280
Arhgef37		Absent in Infected	1.03e-09	5.63e-08	comp145035_c11_seq18	PREDICTED: Mesocricetus auratus Rho guanine nucleotide exchange factor (GEF) 37 (Arhgef37) mRNA	2016	0	127.428	318.569	0	0	315	166	0	0	0
Arhgef4		-2.46558	0.00202848	0.0181403	comp144103_c2_seq6	PREDICTED: Mesocricetus auratus Rho guanine nucleotide exchange factor (GEF) 4 (Arhgef4), transcript variant X1, mRNA	2671	2e-49	241.954	475.7	86.1233	0.181045	254	522	101	21	215
Arid5a		5.34708	3.25e-11	2.3e-09	comp118799_c0_seq1	PREDICTED: Mesocricetus auratus AT rich interactive domain 5A (MRF1-like) (Arid5a), mRNA	2342	0	489.783	19.7317	803.15	40.7036	0	35	981	944	952
Arl13b		Present in Infected	0.000139244	0.00207202	comp76917_c0_seq1	PREDICTED: Mesocricetus auratus ADP-ribosylation factor-like 13B (Arl13b), transcript variant X2, mRNA	1571	2e-32	69.4084	0	115.681	Present in Infected	0	0	218	151	39
Arl14ep		2.12837	0.000370865	0.00440691	comp134172_c0_seq2	PREDICTED: Mesocricetus auratus ADP-ribosylation factor-like 14 effector protein (Arl14ep), mRNA	549	6e-212	733.534	242.623	1060.81	4.37225	125	272	1327	1254	1216
Arl4a		3.86922	0.000132984	0.00199636	comp140885_c1_seq3	PREDICTED: Mesocricetus auratus ADP-ribosylation factor-like 4A (Arl4a), mRNA	2170	0	227.419	24.8056	362.494	14.6134	0	44	699	268	384
Arl5a		1.3007	0.00588984	0.0426346	comp77291_c1_seq1	PREDICTED: Mesocricetus auratus ADP-ribosylation factor-like 5A (Arl5a), transcript variant X2, mRNA	790	0	3117.59	1659.97	4089.33	2.46349	1047	1618	6401	4065	4426
Arl5b		1.75004	0.00575248	0.0419082	comp141939_c0_seq1	PREDICTED: Microtus ochrogaster ADP-ribosylation factor-like 5B (Arl5b), mRNA. [[taxon:79684]]	6334	2e-74	469.489	194.148	653.049	3.36367	185	110	1012	636	735
Arl5b		2.9725	0.000709904	0.00758688	comp138824_c2_seq1	PREDICTED: Mesocricetus auratus ADP-ribosylation factor-like 5B (Arl5b), mRNA	1037	0	264.256	51.7198	405.946	7.84895	29	55	603	259	668
Arl6ip5		1.87159	0.000320426	0.0040811	comp146722_c0_seq1	PREDICTED: Mesocricetus auratus ADP-ribosylation-like factor 6 interacting protein 5 (Arl6ip5), mRNA	1438	0	1240.4	477.881	1748.74	3.65936	261	517	2619	1521	2307
Arpc1b		2.08243	1.58e-05	0.000327031	comp146324_c0_seq1	PREDICTED: Mesocricetus auratus actin related protein 2/3 complex, subunit 1B, 41kDa (Arpc1b), transcript variant X2, mRNA	1329	0	2801.64	952.579	4034.35	4.23519	602	927	5567	3500	5816
Arpc5	Innate Immunity	1.92219	6.86e-05	0.00115031	comp77439_c0_seq1	PREDICTED: Mesocricetus auratus actin related protein 2/3 complex, subunit 5, 16kDa (Arpc5), transcript variant X1, mRNA	1885	0	2853.12	1066.99	4043.87	3.78998	628	1097	6265	3733	4831
Arrb1	Hemostasis	4.96274	0.00453177	0.0348048	comp144401_c4_seq5	PREDICTED: Mesocricetus auratus arrestin, beta 1 (Arrb1), transcript variant X1, mRNA	1847	0	32.3213	1.69129	52.7414	31.1842	0	3	81	16	108
Arrdc3		-1.7286	0.00714054	0.0491082	comp134357_c0_seq1	PREDICTED: Mesocricetus auratus arrestin domain containing 3 (Arrdc3), transcript variant X1, mRNA	4040	0	1586.23	2729.96	823.751	0.301745	1309	3184	1341	396	1412
Arrdc4		2.53612	0.000135641	0.00202855	comp118255_c1_seq2	PREDICTED: Mesocricetus auratus arrestin domain containing 4 (Arrdc4), mRNA	1248	0	519.346	133.847	776.346	5.80026	69	150	962	658	1251
Arsa		1.8363	0.000760828	0.00804077	comp139251_c0_seq7	PREDICTED: Mesocricetus auratus arylsulfatase A (Arsa), mRNA	3172	0	1337.31	525.969	1878.2	3.57093	116	786	2224	2340	2118
As3mt	Innate Immunity	-3.82542	5.7e-06	0.000134525	comp145309_c2_seq10		NA		221.589	500.966	35.338	0.0705398	317	487	48	43	35
Asah1		-1.44404	0.000842779	0.00877812	comp146516_c0_seq1	PREDICTED: Mesocricetus auratus N-acylsphingosine amidohydrolase (acid ceramidase) 1 (Asah1), mRNA	1313	0	2940.34	4738.49	1741.57	0.367538	3436	4052	2214	2017	2017
Asap3		Present in Infected	1.83e-05	0.000372564	comp144818_c6_seq17	PREDICTED: Mesocricetus auratus ArfGAP with SH3 domain, ankyrin repeat and PH domain 3 (Asap3), mRNA	2634	0	186.915	0	311.526	Present in Infected	0	0	241	188	752
Asna		Present in Infected	0.000205898	0.00288852	comp118395_c0_seq1	PREDICTED: Mesocricetus auratus asparagine synthetase (glutamine-hydrolyzing) (Asns), mRNA	1961	0	60.1318	0	100.22	Present in Infected	0	0	155	46	183
Asns		10.5275	1.09e-23	3.98e-21	comp118395_c0_seq2	PREDICTED: Mesocricetus auratus asparagine synthetase (glutamine-hydrolyzing) (Asns) mRNA	1961	0	632.842	0.714237	1054.26	1476.07	1	0	1728	868	1306
Asns		Present in Infected	6.6e-05	0.00111625	comp118395_c0_seq4	PREDICTED: Mesocricetus auratus asparagine synthetase (glutamine-hydrolyzing) (Asns), mRNA	1961	0	79.272	0	132.12	Present in Infected	0	0	208	95	191
Aspa		Absent in Infected	0.00679008	0.0472386	comp145264_c3_seq13	PREDICTED: Mesocricetus auratus aspartoacylase (Aspa), mRNA	1556	0	76.7624	191.906	0	0	9	329	0	0	0
Aspdh		-4.80696	0.000217677	0.0030323	comp143882_c0_seq196	PREDICTED: Mesocricetus auratus aspartate dehydrogenase domain containing (Aspdh), mRNA	948	0	79.5815	188.835	6.74595	0.0357241	86	226	0	20	0
Asun		Present in Infected	0.00035244	0.0043044	comp141336_c0_seq10	PREDICTED: Mesocricetus auratus asunder spermatogenesis regulator (Asun), mRNA	2426	0	46.4877	0	77.4796	Present in Infected	0	0	77	82	122
Atad1		3.60278	1.14e-05	0.000245619	comp123874_c0_seq1	PREDICTED: Mesocricetus auratus ATPase family, AAA domain containing 1 (Atad1), mRNA	1139	0	338.735	44.0518	535.19	12.1491	23	49	728	398	872
Atad1		1.74419	0.000220313	0.00306364	comp123874_c0_seq3	PREDICTED: Mesocricetus auratus ATPase family, AAA domain containing 1 (Atad1), mRNA	1139	0	3036.24	1259.83	4220.52	3.35007	868	1135	7229	3736	4559
Atf3	General immunity	6.12142	7.62e-24	2.88e-21	comp146622_c0_seq1	PREDICTED: Mesocricetus auratus activating transcription factor 3 (Atf3) transcript variant X1 mRNA	1402	0	2103.45	49.8781	3472.5	69.6198	28	53	4680	3613	4306
Atf5		-1.75106	2.49e-05	0.000486264	comp77312_c0_seq2	PREDICTED: Mesocricetus auratus activating transcription factor 5 (Atf5), mRNA	837	2e-227	4261.41	7369.48	2189.36	0.297084	5009	6726	1778	3902	1704
Atg13	Autophagy	-6.18796	8.78e-08	3.3e-06	comp118324_c0_seq3	PREDICTED: Mesocricetus auratus autophagy related 13 (Atg13), transcript variant X3, mRNA	2237	0	192.704	472.049	6.47477	0.0137163	211	570	0	0	26
Atg14	Autophagy	Present in Infected	1.58e-07	5.52e-06	comp140441_c1_seq1	PREDICTED: Mesocricetus auratus autophagy related 14 (Atg14) mRNA	2193	0	145.873	0	243.122	Present in Infected	0	0	251	386	199
Atg2b	Autophagy	-6.89216	0.000910166	0.00936514	comp145182_c0_seq17	PREDICTED: Mesocricetus auratus autophagy related 2B (Atg2b) mRNA	3609	0	131.795	325.379	2.73933	0.00841888	364	116	0	0	11
Atg7	Autophagy	-3.26163	0.00538519	0.0397135	comp141812_c0_seq3	PREDICTED: Mesocricetus auratus autophagy related 7 (Atg7), transcript variant X2, mRNA	2449	0	104.231	225.335	23.4953	0.104268	130	235	61	24	0
Athl1		-2.03544	0.00721304	0.0494291	comp141965_c0_seq3	PREDICTED: Mesocricetus auratus ATH1, acid trehalase-like 1 (yeast) (Athl1), mRNA	2245	0	379.521	694.635	169.445	0.243933	304	847	214	117	305
Atp11c		-1.24933	0.00668596	0.0466643	comp133641_c0_seq5	PREDICTED: Mesocricetus auratus ATPase, class VI, type 11C (Atp11c), mRNA	2943	0	1144.78	1754.76	738.128	0.420643	1055	1776	971	772	934
Atp13a3		2.86934	0.00733515	0.0499988	comp134000_c0_seq7	PREDICTED: Mesocricetus auratus ATPase type 13A3 (Atp13a3), transcript variant X2, mRNA	4023	9e-167	673.184	140.705	1028.17	7.30729	197	0	1985	1169	533
Atp1b3	Hemostasis	1.35978	0.00616462	0.0440525	comp146611_c0_seq1	PREDICTED: Mesocricetus auratus ATPase, Na+/K+ transporting, beta 3 polypeptide (Atp1b3), mRNA	664	9e-195	1790.43	922.958	2368.74	2.56647	570	915	2758	3041	2597
Atp6v0e1		1.37243	0.0039377	0.0311078	comp77463_c0_seq1	PREDICTED: Mesocricetus auratus ATPase, H+ transporting, lysosomal 9kDa, V0 subunit e1 (Atp6v0e1), mRNA	823	0	2564.52	1312.82	3398.98	2.58906	883	1210	4039	3911	4257
Atp7b		-3.39888	0.000370476	0.00440478	comp144108_c0_seq1	PREDICTED: Mesocricetus auratus ATPase, Cu++ transporting, beta polypeptide (Atp7b), mRNA	4756	0	164.688	360.46	34.1736	0.0948056	200	386	55	38	30
Atp7b		-2.384	0.000127298	0.00193296	comp144108_c0_seq3	PREDICTED: Mesocricetus auratus ATPase, Cu++ transporting, beta polypeptide (Atp7b), mRNA	4756	0	460.313	893.905	171.252	0.191577	568	866	173	77	408
Atp8b2		5.33238	0.00227833	0.0199692	comp144494_c3_seq2	PREDICTED: Mesocricetus auratus ATPase, aminophospholipid transporter, class I, type 8B, member 2 (Atp8b2), transcript variant X2, mRNA	5392	0	83.1254	3.38258	136.287	40.291	0	6	140	111	255
Atp8b2		3.03416	4.1e-05	0.000744724	comp144494_c3_seq3	PREDICTED: Mesocricetus auratus ATPase, aminophospholipid transporter, class I, type 8B, member 2 (Atp8b2), transcript variant X2, mRNA	5392	0	853.678	160.617	1315.72	8.19167	142	105	2031	729	2237
Atpa1		2.49279	5.21e-06	0.000124536	comp146150_c0_seq1	PREDICTED: Mesocricetus auratus ATPase, Na+/K+ transporting, alpha 1 polypeptide (Atp1a1), transcript variant X1, mRNA	3718	0	10830.8	2867.42	16139.7	5.62867	1683	2954	21117	15476	22441
Atrn		-1.99941	0.00204062	0.0182284	comp145056_c5_seq1	PREDICTED: Mesocricetus auratus attractin (Atrn), mRNA	4730	0	397.394	722.454	180.688	0.250103	354	833	245	88	358
Atrn		-3.00689	0.00534245	0.0394651	comp145056_c5_seq6	PREDICTED: Mesocricetus auratus attractin (Atrn), mRNA	4730	0	122.264	257.592	32.0456	0.124404	202	201	9	58	41
Atrx		3.84265	0.0052841	0.0391679	comp144977_c0_seq11	PREDICTED: Mesocricetus auratus alpha thalassemia/mental retardation syndrome X-linked (Atrx), mRNA	8564	0	218.371	24.2418	347.79	14.3467	0	43	633	451	144
Atxn2		-3.8357	0.00340819	0.0277641	comp143589_c1_seq7	PREDICTED: Mesocricetus auratus ataxin 2 (Atxn2), mRNA	3276	0	93.8418	212.301	14.8693	0.0700389	182	146	0	2	57
AZI		Present in Infected	0.000376656	0.00443379	comp142945_c0_seq10	O35484 RecName: Full=Antizyme inhibitor 1; Short=AZI; AltName: Full=Ornithine decarboxylase antizyme inhibitor	NA	E-value = 0, Score = 1528, Bitscore = 593.193, Identities = 281/302 (93%), Positives = 292/302 (96%), Gaps = 0/302 (0%)	40.144	0	66.9066	Present in Infected	0	0	144	64	36
Azi2		2.60721	0.00139271	0.0133054	comp145448_c13_seq2	PREDICTED: Mesocricetus auratus 5-azacytidine induced 2 (Azi2), transcript variant X1, mRNA	2142	0	393.294	96.9672	590.846	6.09326	0	172	775	801	502
Azin1		Present in Infected	6.7e-05	0.00113091	comp142945_c0_seq4		NA		79.5626	0	132.604	Present in Infected	0	0	170	133	180
B3gnt5		5.23491	0.00542226	0.0399471	comp76348_c0_seq1	PREDICTED: Mesocricetus auratus UDP-GlcNAc:betaGal beta-1,3-N-acetylglucosaminyltransferase 5 (B3gnt5), mRNA	1134	0	51.8553	2.25505	84.9222	37.6587	0	4	111	86	112
B4galt5		2.43576	0.00580268	0.0421576	comp78332_c0_seq1	Mus musculus UDP-Gal:betaGlcNAc beta 1,4-galactosyltransferase, polypeptide 5 (B4galt5), mRNA. [[taxon:10090]]	4205	2e-77	239.713	65.7418	355.695	5.41048	51	52	473	338	491
Baat		-3.30446	3.17e-12	2.59e-10	comp146297_c0_seq1	PREDICTED: Mesocricetus auratus bile acid CoA: amino acid N-acyltransferase (glycine N-choloyltransferase) (Baat) mRNA	1260	0	6952.7	15090.6	1527.44	0.101218	10740	13161	2084	1382	2149
Bach2		-3.49439	0.00421751	0.0330112	comp145408_c6_seq23	PREDICTED: Mesocricetus auratus BTB and CNC homology 1, basic leucine zipper transcription factor 2 (Bach2), mRNA	3008	0	97.7533	215.677	19.1376	0.0887327	137	209	34	18	18
Baiap2l1		2.08703	8.84e-05	0.00143216	comp118249_c0_seq1	PREDICTED: Mesocricetus auratus BAI1-associated protein 2-like 1 (Baiap2l1), mRNA	2307	0	1239.44	420.259	1785.56	4.24871	219	468	2216	2109	2067
Batf	B cells	5.07263	0.00442274	0.0341456	comp136840_c0_seq1	PREDICTED: Mesocricetus auratus basic leucine zipper transcription factor, ATF-like (Batf), mRNA	816	0	44.1213	2.14271	72.1071	33.6523	3	0	96	74	92
Bbox1		-2.41762	0.000352356	0.0043044	comp77123_c0_seq1	PREDICTED: Mesocricetus auratus butyrobetaine (gamma), 2-oxoglutarate dioxygenase (gamma-butyrobetaine hydroxylase) 1 (Bbox1), mRNA	1621	0	352.43	687.939	128.758	0.187165	533	545	89	149	225
Bcar3		-1.88809	0.00498188	0.0375481	comp143633_c0_seq3	PREDICTED: Mesocricetus auratus breast cancer anti-estrogen resistance 3 (Bcar3), mRNA	2289	0	337.682	600.752	162.302	0.270165	317	664	216	115	277
Bcas3		-2.77209	0.00578592	0.0420999	comp141023_c0_seq2	PREDICTED: Mesocricetus auratus breast carcinoma amplified sequence 3 (Bcas3), mRNA	2763	0	156.522	320.85	46.97	0.146393	229	279	94	15	73
Bckdha		-1.3162	0.0013772	0.0131756	comp77182_c0_seq1	PREDICTED: Mesocricetus auratus branched chain keto acid dehydrogenase E1, alpha polypeptide (Bckdha), mRNA	1771	0	2617.5	4083.75	1640	0.401592	2483	4098	1565	2384	1770
Bckdhb		-1.15032	0.00466892	0.0356526	comp77412_c0_seq1	PREDICTED: Mesocricetus auratus branched chain keto acid dehydrogenase E1, beta polypeptide (Bckdhb), mRNA	1466	0	2482.39	3703.32	1668.44	0.450526	2199	3783	1638	2441	1733
Bcl2l1	Apoptosis	4.74934	1.34e-07	4.79e-06	comp147549_c0_seq1	PREDICTED: Mesocricetus auratus BCL2-like 1 (Bcl2l1), transcript variant X2, mRNA	2394	3e-32	484.885	29.3198	788.595	26.8963	30	14	1355	426	1216
Bcl2l1	Apoptosis	1.87339	0.000103099	0.00162464	comp118667_c0_seq1	PREDICTED: Mesocricetus auratus BCL2-like 1 (Bcl2l1), transcript variant X1, mRNA	2588	0	2162.61	832.298	3049.48	3.66393	522	815	4571	2453	4289
Bco2		-1.39684	0.00137221	0.0131413	comp138876_c1_seq4	PREDICTED: Mesocricetus auratus beta-carotene oxygenase 2 (Bco2), transcript variant X1, mRNA	1728	0	1678.93	2674.06	1015.5	0.379761	1507	2834	1375	1021	1301
Bcor	RRTT	-2.21599	0.000215158	0.00300073	comp145079_c7_seq1	PREDICTED: Mesocricetus auratus BCL6 corepressor (Bcor), transcript variant X2, mRNA	6902	2e-289	455.661	861.131	185.348	0.215238	560	818	282	224	155
Bdh1		-4.41104	1.06e-14	1.27e-12	comp77200_c0_seq1	PREDICTED: Mesocricetus auratus 3-hydroxybutyrate dehydrogenase type 1 (Bdh1) mRNA	999	0	658.698	1538.28	72.3069	0.0470049	1100	1335	32	138	71
Bdh1		-1.83787	3.07e-05	0.00057912	comp77200_c0_seq2	PREDICTED: Mesocricetus auratus 3-hydroxybutyrate dehydrogenase, type 1 (Bdh1), mRNA	999	0	1516.25	2670.21	746.946	0.279734	1635	2665	736	1008	888
Bdp1		2.90023	0.00406467	0.0319834	comp145283_c0_seq6	PREDICTED: Mesocricetus auratus B double prime 1, subunit of RNA polymerase III transcription initiation factor IIIB (Bdp1), mRNA	6504	0	181.217	37.1403	277.269	7.46544	52	0	449	373	153
Thrb		-5.00706	0.000144998	0.00214415	comp142684_c0_seq4	PREDICTED: Mesocricetus auratus thyroid hormone receptor, beta (Thrb), transcript variant X1, mRNA	2620	0	407.131	972.466	30.2413	0.0310975	367	1260	61	44	0
Bgn		-3.80643	2.84e-05	0.000544324	comp119106_c1_seq1	PREDICTED: Mesocricetus auratus biglycan (Bgn), mRNA	1177	0	548.435	1238.33	88.5084	0.0714742	564	1482	130	61	141
Bhlhe40		-1.77913	0.000100104	0.00158903	comp118566_c0_seq1	PREDICTED: Microtus ochrogaster basic helix-loop-helix family, member e40 (Bhlhe40), mRNA. [[taxon:79684]]	2947	2e-93	1250.6	2175.66	633.9	0.29136	1267	2254	731	698	859
Bhlhe40		-2.34124	0.00182424	0.0165504	comp118566_c1_seq1	PREDICTED: Mesocricetus auratus basic helix-loop-helix family, member e40 (Bhlhe40), mRNA	1514	0	1443.59	2784.67	549.531	0.197341	1268	3333	697	367	1003
Bhmt		-3.11587	1.12e-07	4.11e-06	comp145070_c1_seq1	PREDICTED: Mesocricetus auratus betaine--homocysteine S-methyltransferase (Bhmt), mRNA	963	0	24259.8	51703.4	5964.14	0.115353	27396	57003	6402	4718	11069
Bhmt2		-1.21214	0.00355207	0.0287099	comp145070_c1_seq2	PREDICTED: Mesocricetus auratus betaine--homocysteine S-methyltransferase 2 (Bhmt2), mRNA	1501	0	1820.52	2762.65	1192.44	0.431629	1515	2981	1016	1626	1556
Bid		2.47619	0.00196694	0.0176698	comp118771_c0_seq1	PREDICTED: Mesocricetus auratus BH3 interacting domain death agonist (Bid), mRNA	297	1e-111	298.756	79.9121	444.652	5.56427	59	67	803	275	599
Bin1		2.14458	0.000851818	0.00886062	comp144792_c14_seq1	PREDICTED: Mesocricetus auratus bridging integrator 1 (Bin1), mRNA	1867	0	607.743	199.065	880.195	4.42165	139	177	1282	513	1540
Bin1		Present in Infected	3.59e-05	0.000665046	comp144792_c14_seq2	PREDICTED: Mesocricetus auratus bridging integrator 1 (Bin1), mRNA	1867	0	87.1889	0	145.315	Present in Infected	0	0	172	102	271
Birc2	Hemostasis	5.91598	1.75e-08	7.68e-07	comp144881_c2_seq27	PREDICTED: Mesocricetus auratus baculoviral IAP repeat containing 2 (Birc2), mRNA	1815	4e-22	289.089	7.89268	476.554	60.3792	0	14	883	275	646
Birc2	Hemostasis	5.20097	1.18e-18	2.39e-16	comp144881_c2_seq28	PREDICTED: Mesocricetus auratus baculoviral IAP repeat containing 2 (Birc2) mRNA	1815	8e-195	1697.61	75.5504	2778.98	36.7832	45	77	3274	3479	3128
Birc2	Hemostasis	6.1657	7.77e-07	2.3e-05	comp144881_c2_seq52	PREDICTED: Mesocricetus auratus baculoviral IAP repeat containing 2 (Birc2), mRNA	1815	4e-198	196.07	4.5101	323.777	71.7893	0	8	356	438	346
Birc3	Apoptosis	Present in Infected	0.00160757	0.0149439	comp144881_c2_seq65	PREDICTED: Mesocricetus auratus baculoviral IAP repeat containing 2 (Birc2), mRNA	1815	7e-195	471.013	0	785.022	Present in Infected	0	0	535	1687	325
Birc6	Apoptosis	-1.68455	0.00435744	0.033773	comp144644_c3_seq1	PREDICTED: Mesocricetus auratus baculoviral IAP repeat containing 6 (Birc6), mRNA	15378	0	565.915	964.639	300.099	0.3111	847	638	333	244	537
Blnk	Adaptive Immunity	4.06777	0.000446833	0.00510583	comp147854_c0_seq1	PREDICTED: Mesocricetus auratus B-cell linker (Blnk), mRNA	2084	0	166.738	15.9379	267.271	16.7695	16	8	238	409	278
Bmco1		Present in Infected	8.94e-05	0.00144274	comp144920_c0_seq7	PREDICTED: Mesocricetus auratus beta-carotene 15,15'-monooxygenase 1 (Bcmo1), mRNA	1701	0	80.5573	0	134.262	Present in Infected	0	0	304	124	63
Bmf		-4.2059	2.49e-07	8.4e-06	comp133695_c0_seq1	PREDICTED: Mesocricetus auratus Bcl2 modifying factor (Bmf), transcript variant X1, mRNA	882	0	316.746	732.339	39.6835	0.0541874	356	848	65	69	0
Bmf		-4.0466	1.6e-10	1.01e-08	comp133695_c0_seq2	PREDICTED: Mesocricetus auratus Bcl2 modifying factor (Bmf), transcript variant X1, mRNA	882	0	537.788	1232.59	74.5881	0.0605134	657	1354	63	78	130
Bmf		-5.65017	3.96e-07	1.26e-05	comp133695_c0_seq3	PREDICTED: Mesocricetus auratus Bcl2 modifying factor (Bmf), transcript variant X1, mRNA	882	0	159.708	387.689	7.71992	0.0199126	336	262	0	0	31
Bmp1		-1.62176	0.00476109	0.0361706	comp138453_c0_seq2	PREDICTED: Mesocricetus auratus bone morphogenetic protein 1 (Bmp1), transcript variant X1, mRNA	3547	0	540.073	907.743	294.961	0.324939	615	831	444	252	393
Bnip3l		-1.40739	0.00354361	0.0286611	comp118579_c1_seq1	PREDICTED: Mesocricetus auratus BCL2/adenovirus E1B 19kDa interacting protein 3-like (Bnip3l), transcript variant X1, mRNA	3278	0	1160.62	1853.44	698.735	0.376994	924	2117	874	795	843
Bpifa1		6.83428	1.98e-05	0.000398228	comp145888_c0_seq10	PREDICTED: Mesocricetus auratus BPI fold containing family A, member 1 (Bpifa1), mRNA	1056	0	515.075	7.47939	853.472	114.11	1	12	1526	260	1528
Brca1		5.45073	2.43e-07	8.22e-06	comp139980_c0_seq1	PREDICTED: Mesocricetus auratus breast cancer 1, early onset (Brca1), mRNA	4257	0	255.328	9.58397	419.157	43.7353	0	17	418	540	528
Brd3		-1.87034	0.00330232	0.0270592	comp145679_c8_seq8	PREDICTED: Mesocricetus auratus bromodomain containing 3 (Brd3), mRNA	2674	0	414.198	734.257	200.825	0.273508	365	840	326	76	373
Btbd10		Present in Infected	2.79e-05	0.000537083	comp144498_c1_seq7	PREDICTED: Mesocricetus auratus BTB (POZ) domain containing 10 (Btbd10), transcript variant X2, mRNA	2571	0	91.7232	0	152.872	Present in Infected	0	0	231	222	79
Btf3l4		2.91352	0.00325112	0.0267225	comp134473_c0_seq1	PREDICTED: Mesocricetus auratus basic transcription factor 3-like 4 (Btf3l4), transcript variant X3, mRNA	2115	0	224.704	45.6648	344.064	7.53456	0	81	477	381	382
Btg1		1.52747	0.00169593	0.0156127	comp78212_c0_seq1	PREDICTED: Mesocricetus auratus B-cell translocation gene 1, anti-proliferative (Btg1), mRNA	1807	0	2464.44	1157.18	3335.94	2.88281	583	1314	5262	3200	3727
Btg2		1.83644	0.00642556	0.0454067	comp118532_c0_seq1	PREDICTED: Mesocricetus auratus BTG family, member 2 (Btg2), mRNA	708	0	5487.18	2157.96	7706.66	3.57127	1539	1878	7851	11061	8006
Btg3		3.24207	3.75e-09	1.85e-07	comp139427_c0_seq1	PREDICTED: Mesocricetus auratus BTG family, member 3 (Btg3), mRNA	1196	0	1152.62	189.672	1794.58	9.46153	159	135	2793	1633	2163
C1qa	Innate Immunity	-7.42204	6.2e-17	9.89e-15	comp147619_c0_seq1	PREDICTED: Mesocricetus auratus complement component 1 q subcomponent A chain (C1qa) mRNA	738	0	302.054	748.586	4.365	0.005831	434	778	8	4	4
C1qb	Innate Immunity	-7.65683	1.4e-15	1.84e-13	comp81661_c0_seq1	PREDICTED: Mesocricetus auratus complement component 1 q subcomponent B chain (C1qb) mRNA	1088	0	265.506	658.868	3.26484	0.00495523	396	667	8	0	5
C1qc	Innate Immunity	-7.02072	6.6e-18	1.18e-15	comp138726_c0_seq1	PREDICTED: Mesocricetus auratus complement component 1 q subcomponent C chain (C1qc) mRNA	738	0	356.807	881.831	6.79106	0.00770109	499	932	15	3	8
C1rl	Cytokine signaling	Present in Infected	0.00349955	0.028373	comp142412_c0_seq1	Mus musculus complement component 1, r subcomponent-like (C1rl), mRNA. [[taxon:10090]]	3010	2e-12	73.6699	0	122.783	Present in Infected	0	0	83	248	73
C2cd2l	Cytokine signaling	-2.09982	4.98e-05	0.000883996	comp145353_c5_seq1	PREDICTED: Mesocricetus auratus C2CD2-like (C2cd2l), transcript variant X1, mRNA	3880	3e-11	710.665	1316.11	307.033	0.233288	740	1397	451	349	303
C2d2	Cytokine signaling	-1.45723	0.000764761	0.00807157	comp143168_c0_seq3	PREDICTED: Mesocricetus auratus C2 calcium-dependent domain containing 2 (C2cd2), mRNA	2094	0	2296.39	3712.75	1352.15	0.364191	2138	3877	2172	1156	1662
C5	Cytokine signaling	-1.2937	0.00318672	0.0262672	comp145793_c1_seq6	PREDICTED: Mesocricetus auratus complement component 5 (C5), mRNA	2913	1e-108	4856.75	7532.86	3072.68	0.407904	4199	8042	2866	4695	3074
C5	Cytokine signaling	-2.3402	4.86e-08	1.92e-06	comp145793_c1_seq1	PREDICTED: Mesocricetus auratus complement component 5 (C5), mRNA	2913	1e-128	2238.48	4317.3	852.595	0.197483	2795	4117	1127	1380	412
C6	Cytokine signaling	7.18379	8.6e-21	2.22e-18	comp147248_c0_seq1	PREDICTED: Mesocricetus auratus complement component 6 (C6) mRNA	2213	0	909.157	10.3745	1508.35	145.39	9	7	1387	1884	2099
C8g	Cytokine signaling	-1.57092	0.000341672	0.00424484	comp118638_c0_seq1	PREDICTED: Mesocricetus auratus complement component 8, gamma polypeptide (C8g), mRNA	973	0	1288.24	2140.08	720.34	0.336594	1394	2030	515	1223	714
C9	Cytokine signaling	-1.81624	2.49e-05	0.000486264	comp146403_c0_seq1	PREDICTED: Mesocricetus auratus complement component 9 (C9), mRNA	1716	0	4827.27	8463.3	2403.25	0.283961	5628	7882	2840	3172	2475
Ca12		Present in Infected	0.00660966	0.0462737	comp143217_c0_seq2	PREDICTED: Mesocricetus auratus carbonic anhydrase XII (Ca12), transcript variant X3, mRNA	1652	0	56.303	0	93.8383	Present in Infected	0	0	81	191	36
Ca12		Present in Infected	0.000129045	0.00195325	comp143217_c0_seq3	PREDICTED: Mesocricetus auratus carbonic anhydrase XII (Ca12), transcript variant X2, mRNA	1068	0	164.86	0	274.766	Present in Infected	0	0	297	91	679
Ca14		-4.87936	0.00101995	0.0103118	comp141553_c0_seq2	PREDICTED: Mesocricetus auratus carbonic anhydrase XIV (Ca14), mRNA	1011	0	58.5445	139.264	4.73156	0.0339755	105	114	0	0	19
Ca14		-4.78083	0.000447062	0.005106	comp141553_c0_seq4	PREDICTED: Mesocricetus auratus carbonic anhydrase XIV (Ca14), mRNA	1011	0	62.5805	148.356	5.39676	0.036377	83	158	0	16	0
Ca3		-9.23588	3.38e-13	3.23e-11	comp146012_c0_seq1	PREDICTED: Mesocricetus auratus carbonic anhydrase III muscle specific (Ca3) mRNA	1181	0	17017	42437	70.3831	0.00165853	19110	51064	120	62	77
Ca4		Present in Infected	0.000367344	0.00437987	comp134278_c1_seq1	PREDICTED: Mesocricetus auratus carbonic anhydrase IV (Ca4), mRNA	924	0	46.2222	0	77.037	Present in Infected	0	0	61	103	108
Cacng5		-5.58013	9.34e-06	0.00020759	comp138301_c0_seq2	PREDICTED: Mesocricetus auratus calcium channel, voltage-dependent, gamma subunit 5 (Cacng5), mRNA	1475	0	117.955	285.923	5.97671	0.0209033	143	326	0	0	24
Cadm1		-7.07272	2.47e-05	0.000482997	comp144494_c10_seq17	PREDICTED: Mesocricetus auratus cell adhesion molecule 1 (Cadm1), transcript variant X6, mRNA	4185	0	54.6092	135.019	1.00298	0.00742848	118	90	2	0	2
Calca		9.12236	1.36e-10	8.78e-09	comp135041_c1_seq1	PREDICTED: Mesocricetus auratus calcitonin-related polypeptide alpha (Calca) transcript variant X1 mRNA	411	3e-213	377.486	1.12753	628.392	557.32	0	2	1128	307	964
CAMKK2		-1.9344	9.83e-05	0.00156373	comp145309_c4_seq1	PREDICTED: Saimiri boliviensis boliviensis calcium/calmodulin-dependent protein kinase kinase 2, beta, transcript variant 1 (CAMKK2), mRNA. [[taxon:39432]]	5134	7e-30	875.67	1572.18	411.329	0.26163	1078	1423	528	495	446
Camkk2		-3.08028	5.66e-06	0.000133728	comp145309_c5_seq31	PREDICTED: Mesocricetus auratus calcium/calmodulin-dependent protein kinase kinase 2, beta (Camkk2), transcript variant X2, mRNA	1615	0	351.547	746.478	88.2595	0.118235	405	811	119	84	120
Capn2		1.49597	0.00499318	0.0375577	comp80583_c0_seq1	PREDICTED: Mesocricetus auratus calpain 2, (m/II) large subunit (Capn2), mRNA	2226	0	949.477	453.79	1279.93	2.82055	262	473	2052	856	1900
Carhsp1		-1.44843	0.000960947	0.00983234	comp142134_c0_seq2	PREDICTED: Mesocricetus auratus calcium regulated heat stable protein 1, 24kDa (Carhsp1), mRNA	732	0	1980.05	3194.4	1170.49	0.366419	1668	3553	1481	1379	1331
Casc4		-1.54335	0.000916625	0.00942752	comp138297_c0_seq1	PREDICTED: Mesocricetus auratus cancer susceptibility candidate 4 (Casc4), mRNA	1264	0	1057.83	1746.01	599.037	0.343089	1083	1725	824	748	557
Cask		Present in Infected	0.00031181	0.00401615	comp143066_c0_seq4	PREDICTED: Mesocricetus auratus calcium/calmodulin-dependent serine protein kinase (MAGUK family) (Cask), transcript variant X1, mRNA	3879	0	48.8768	0	81.4614	Present in Infected	0	0	192	38	81
Caskin2		Present in Infected	0.000388156	0.00451785	comp125653_c0_seq2	PREDICTED: Mesocricetus auratus CASK interacting protein 2 (Caskin2), mRNA	3585	3e-41	158.942	0	264.903	Present in Infected	0	0	110	500	275
Caskin2		Present in Infected	0.00020884	0.00292634	comp136329_c0_seq5	PREDICTED: Mesocricetus auratus CASK interacting protein 2 (Caskin2), mRNA	3585	0	183.615	0	306.025	Present in Infected	0	0	174	196	787
Casp8	Innate Immunity	1.87564	0.00733677	0.0499988	comp139257_c0_seq1	PREDICTED: Mesocricetus auratus caspase 8, apoptosis-related cysteine peptidase (Casp8), mRNA	1446	0	423.351	162.715	597.108	3.66965	96	167	782	677	688
Cat		-5.46014	1.66e-15	2.17e-13	comp145977_c0_seq1	PREDICTED: Mesocricetus auratus catalase (Cat) mRNA	1629	0	39973.4	96640.6	2195.31	0.0227162	52683	104676	1916	3459	2188
Cbfb		2.30582	0.00108465	0.0108097	comp144125_c0_seq1	PREDICTED: Mesocricetus auratus core-binding factor, beta subunit (Cbfb), transcript variant X1, mRNA	586	5e-308	417.848	124.112	613.672	4.94449	68	134	1119	434	742
Cbr3		-2.70893	6.75e-06	0.000155596	comp145645_c0_seq2	PREDICTED: Mesocricetus auratus carbonyl reductase 3 (Cbr3), mRNA	834	6e-115	450.571	916.231	140.131	0.152943	574	898	144	208	135
Cbr3		-1.51602	0.00242966	0.0210396	comp145645_c0_seq1	PREDICTED: Mesocricetus auratus carbonyl reductase 3 (Cbr3), mRNA	834	1e-117	744.358	1220.68	426.81	0.34965	694	1286	482	517	525
Cbs		-2.2072	1.22e-06	3.5e-05	comp140265_c0_seq1	PREDICTED: Mesocricetus auratus cystathionine-beta-synthase (Cbs), transcript variant X2, mRNA	1919	0	1209.83	2282.98	494.389	0.216554	1392	2286	278	794	628
Ccbl2		-2.44665	3.11e-07	1.03e-05	comp146328_c0_seq1	PREDICTED: Mesocricetus auratus cysteine conjugate-beta lyase 2 (Ccbl2), mRNA	1047	0	4471.02	8765.64	1607.94	0.183437	4846	9409	1533	2527	1480
Ccdc170		-3.9219	4.36e-05	0.000784872	comp145095_c10_seq2	PREDICTED: Mesocricetus auratus coiled-coil domain containing 170 (Ccdc170), mRNA	2436	0	176.283	401.021	26.458	0.0659767	256	387	37	19	43
Ccdc3		-4.02711	0.00383171	0.0304934	comp149399_c0_seq1	PREDICTED: Mesocricetus auratus coiled-coil domain containing 3 (Ccdc3), mRNA	819	0	54.3106	124.337	7.62641	0.0613366	62	142	15	4	10
Ccdc41		Present in Infected	2.71e-07	9.08e-06	comp141836_c0_seq4	PREDICTED: Mesocricetus auratus coiled-coil domain containing 41 (Ccdc41) mRNA	2758	0	143.891	0	239.818	Present in Infected	0	0	515	138	254
Ccdc66		2.42707	0.00471732	0.0359529	comp144502_c0_seq1	PREDICTED: Mesocricetus auratus coiled-coil domain containing 66 (Ccdc66), mRNA	2811	5e-37	877.139	241.849	1300.67	5.378	236	130	1648	1905	972
Ccdc68		4.21025	0.00098735	0.0100481	comp144239_c0_seq8	PREDICTED: Mesocricetus auratus coiled-coil domain containing 68 (Ccdc68), mRNA	1002	0	149.195	12.9665	240.014	18.5102	0	23	379	185	329
Ccl16	Cytokine signaling	-3.20054	3.48e-13	3.3e-11	comp146305_c0_seq1	PREDICTED: Odobenus rosmarus divergens chemokine (C-C motif) ligand 16 (CCL16), mRNA. [[taxon:9708]]	327	3e-28	1912.03	4109.53	447.027	0.108778	2482	4145	258	893	324
Ccl2	Cytokine signaling, M1	9.28954	5.99e-26	2.79e-23	comp146460_c0_seq1	PREDICTED: Mesocricetus auratus chemokine (C-C motif) ligand 2 (Ccl2) mRNA	432	1e-223	847.616	2.25505	1411.19	625.791	0	4	1885	1726	1418
Ccl20	Cytokine signaling	9.2186	1.07e-22	3.4e-20	comp77295_c0_seq1	PREDICTED: Mesocricetus auratus chemokine (C-C motif) ligand 20 (Ccl20) mRNA	398	5e-127	659.093	1.84176	1097.26	595.767	1	2	1507	1186	1272
Ccl24	Cytokine signaling, M1	-6.7639	2.14e-07	7.38e-06	comp147980_c0_seq1	PREDICTED: Mesocricetus auratus chemokine (C-C motif) ligand 24 (Ccl24), mRNA	363	2e-187	125.371	309.159	2.84476	0.00920158	215	276	5	1	5
Ccl3	Cytokine signaling	6.90443	1.34e-13	1.34e-11	comp147094_c0_seq1	PREDICTED: Mesocricetus auratus chemokine (C-C motif) ligand 3 (Ccl3) mRNA	421	5e-219	402.109	5.56342	666.473	119.795	7	1	710	797	877
Ccl4	Cytokine signaling	6.96186	2.35e-14	2.65e-12	comp146783_c0_seq1	PREDICTED: Mesocricetus auratus chemokine (C-C motif) ligand 4 (Ccl4) mRNA	279	5e-142	438.111	5.82624	726.301	124.66	5	4	905	855	841
Ccl5	Cytokine signaling	8.12978	3.3e-30	2.9e-27	comp146348_c0_seq1	PREDICTED: Mesocricetus auratus chemokine (C-C motif) ligand 5 (Ccl5) mRNA	412	4e-214	1525.95	9.05834	2537.2	280.096	4	11	3370	2364	3570
Ccl7	Cytokine signaling	6.86469	1.06e-14	1.27e-12	comp146748_c0_seq1	PREDICTED: Mesocricetus auratus chemokine (C-C motif) ligand 7 (Ccl7) mRNA	294	5e-150	557.731	7.93081	924.264	116.541	4	9	1215	1218	830
Ccna2		5.80253	0.000753712	0.0079833	comp142955_c0_seq2	PREDICTED: Mesocricetus auratus cyclin A2 (Ccna2), mRNA	1476	0	95.5237	2.81881	157.327	55.8132	0	5	212	166	192
Ccnl1		3.05371	0.000295189	0.00385676	comp144569_c1_seq10	PREDICTED: Mesocricetus auratus cyclin L1 (Ccnl1), mRNA	2199	0	325.881	60.5493	502.769	8.30345	9	96	677	659	440
Ccnl1		2.69565	0.000264578	0.00354245	comp144569_c1_seq17	PREDICTED: Mesocricetus auratus cyclin L1 (Ccnl1), mRNA	2199	0	399.142	93.1033	603.168	6.47848	53	98	797	683	689
Ccnl1		4.70689	0.0024632	0.0212682	comp144569_c1_seq50	PREDICTED: Mesocricetus auratus cyclin L1 (Ccnl1), mRNA	2199	0	326.146	20.2955	530.047	26.1165	0	36	386	906	510
Ccnt2		Present in Infected	0.000363403	0.00437316	comp143739_c0_seq12	PREDICTED: Mesocricetus auratus cyclin T2 (Ccnt2), transcript variant X1, mRNA	2547	0	40.2437	0	67.0728	Present in Infected	0	0	96	48	107
Ccr1	Cytokine signaling	3.40173	0.0051892	0.0386936	comp134785_c1_seq1	PREDICTED: Mesocricetus auratus chemokine (C-C motif) receptor 1 (Ccr1), mRNA	1068	0	140.631	20.8613	220.478	10.5687	15	18	329	149	350
Ccrl2	Cytokine signaling	4.34624	3.49e-05	0.000648801	comp147741_c0_seq1	PREDICTED: Mesocricetus auratus chemokine (C-C motif) receptor-like 2 (Ccrl2), mRNA	1281	0	210.818	16.7263	340.212	20.3399	10	17	480	278	503
Ccrn4l		3.05692	1.16e-05	0.000249041	comp144864_c10_seq1	PREDICTED: Mesocricetus auratus CCR4 carbon catabolite repression 4-like (S. cerevisiae) (Ccrn4l), mRNA	1313	0	484.083	89.7589	746.966	8.32192	57	87	911	866	903
Ccs		-1.6085	0.00314702	0.0260017	comp78270_c0_seq2	PREDICTED: Mesocricetus auratus copper chaperone for superoxide dismutase (Ccs), mRNA	1055	0	850.313	1424.88	467.271	0.327938	706	1633	441	661	534
Ccser2		-3.83828	0.00144817	0.0137354	comp143044_c0_seq4	PREDICTED: Mesocricetus auratus coiled-coil serine-rich protein 2 (Ccser2), transcript variant X1, mRNA	3477	0	130.58	295.464	20.657	0.0699138	109	386	0	45	22
Cd14	Macrophages, monocytes	3.30013	0.000613803	0.00671681	comp146701_c0_seq1	PREDICTED: Mesocricetus auratus CD14 molecule (Cd14), mRNA	1134	0	984.517	156.024	1536.84	9.85004	89	164	1558	2330	1436
Cd2	Innate Immunity	6.39314	0.000596618	0.00655287	comp77867_c0_seq2	PREDICTED: Mesocricetus auratus CD2 molecule (Cd2), mRNA	798	2e-230	85.9661	1.69129	142.149	84.048	0	3	169	165	176
CD20l1		-7.25214	4.15e-15	5.28e-13	comp143267_c0_seq7	Q96JQ5 RecName: Full=Membrane-spanning 4-domains subfamily A member 4A; AltNam e: Full=CD20 antigen-like 1; AltName: Full=Four-span transmembrane protein 1 [Homo sapiens]	NA	E-value = 9.23e-51, Score = 457, Bitscore = 180.644, Identities = 102/223 (45%), Positives = 130/223 (58%), Gaps = 0/223 (0%)	279.828	692.754	4.54431	0.00655978	565	513	18	0	0
Cd226	Monocytes, NK, T-cells	Present in Infected	0.000313996	0.00402082	comp138781_c0_seq2	PREDICTED: Mesocricetus auratus CD226 molecule (Cd226), transcript variant X1, mRNA	1085	0	50.273	0	83.7884	Present in Infected	0	0	115	73	121
Cd27	Adaptive Immunity	Present in Infected	0.000455845	0.00519383	comp120271_c0_seq2	PREDICTED: Mesocricetus auratus CD27 molecule (Cd27), transcript variant X1, mRNA	756	2e-233	56.2285	0	93.7141	Present in Infected	0	0	77	170	68
Cd274	Apoptosis	5.18879	0.00723822	0.0495445	comp141897_c3_seq5	PREDICTED: Mesocricetus auratus CD274 molecule (Cd274), mRNA	873	3e-247	50.2524	2.25505	82.2506	36.4739	0	4	185	19	117
Cd274	Apoptosis	5.28211	7.73e-13	6.96e-11	comp141897_c3_seq4	PREDICTED: Mesocricetus auratus CD274 molecule (Cd274), mRNA	873	0	828.309	34.8811	1357.26	38.911	22	34	2199	863	2052
Cd38	General immunity	4.96919	9.27e-09	4.27e-07	comp146782_c0_seq1	PREDICTED: Mesocricetus auratus CD38 molecule (Cd38) mRNA	903	0	1054.03	54.9138	1720.11	31.3238	24	67	2970	994	2550
Cd3d	General immunity	4.07947	0.00298422	0.0248378	comp99171_c0_seq2	PREDICTED: Mesocricetus auratus CD3d molecule, delta (CD3-TCR complex) (Cd3d), transcript variant X1, mRNA	577	2e-303	112.96	10.7136	181.124	16.906	15	0	212	224	209
Cd3e	General immunity	6.15759	0.00011646	0.00179709	comp78169_c0_seq1	PREDICTED: Mesocricetus auratus CD3e molecule, epsilon (CD3-TCR complex) (Cd3e), mRNA	555	4e-255	121.864	2.81881	201.227	71.387	0	5	169	318	206
Cd3g	General immunity	5.56792	0.00109957	0.0109264	comp117507_c0_seq1	PREDICTED: Mesocricetus auratus CD3g molecule, gamma (CD3-TCR complex) (Cd3g), mRNA	525	2e-275	90.0421	3.11976	147.99	47.4364	2	3	202	165	166
Cd44	Interferon	Present in Infected	0.000529551	0.00589401	comp144194_c1_seq1	PREDICTED: Mesocricetus auratus CD44 molecule (Indian blood group) (Cd44), transcript variant X8, mRNA	2961	0	30.6921	0	51.1535	Present in Infected	0	0	84	12	104
Cd44	Interferon	3.41066	5.53e-06	0.000131062	comp144194_c1_seq19	PREDICTED: Mesocricetus auratus CD44 molecule (Indian blood group) (Cd44), transcript variant X8, mRNA	2961	0	701.901	103.516	1100.83	10.6344	66	100	1974	675	1505
Cd44	Interferon	4.98546	0.00690366	0.0479357	comp144194_c1_seq21	PREDICTED: Mesocricetus auratus CD44 molecule (Indian blood group) (Cd44), transcript variant X8, mRNA	2961	0	131.295	6.76515	214.314	31.6792	0	12	351	36	456
Cd48	Innate Immunity	3.67964	0.0044408	0.0342405	comp125979_c0_seq2	PREDICTED: Mesocricetus auratus CD48 molecule (Cd48), mRNA	726	0	141.357	17.4766	223.944	12.8139	0	31	268	264	270
CD49b	Hemostasis	5.28268	0.00138096	0.0132038	comp140675_c0_seq2	PREDICTED: Mesocricetus auratus integrin, alpha 2 (CD49B, alpha 2 subunit of VLA-2 receptor) (Itga2), mRNA	3800	0	360.745	15.1855	591.118	38.9264	11	13	1137	127	1049
Cd5l	Innate Immunity	-7.86705	3.65e-17	6.16e-15	comp147777_c0_seq1	PREDICTED: Mesocricetus auratus CD5 molecule-like (Cd5l) mRNA	1491	0	283.956	705.359	3.02129	0.00428334	394	752	5	3	3
Cd63	Innate Immunity	1.29872	0.00636342	0.0451285	comp146280_c0_seq1	PREDICTED: Mesocricetus auratus CD63 molecule (Cd63), transcript variant X1, mRNA	911	0	2403.56	1281.17	3151.82	2.46011	815	1240	3782	3265	4400
Cd70	General immunity	Present in Infected	2.24e-08	9.57e-07	comp147573_c0_seq1	PREDICTED: Mesocricetus auratus CD70 molecule (Cd70) mRNA	630	0	162.029	0	270.049	Present in Infected	0	0	538	189	283
CD82	Innate Immunity	-1.68038	0.000431555	0.00495268	comp147275_c0_seq1	PREDICTED: Mesocricetus auratus CD82 molecule (Cd82), transcript variant X1, mRNA	813	0	897.369	1528.22	476.804	0.312	872	1606	477	635	571
CD85F	Innate Immunity	Present in Infected	0.000308874	0.00398577	comp132116_c0_seq2	A6NI73 RecName: Full=Leukocyte immunoglobulin-like receptor subfamily A member 5; AltName: Full=CD85 antigen-like family member F; AltName: Full=Immunoglobuli n-like transcript 11; Short=ILT-11; AltName: Full=Leukocyte immunoglobulin-like receptor 9; Short=LIR-9; AltName: CD_antigen=CD85f	NA	E-value = 1.11e-79, Score = 672, Bitscore = 263.462, Identities = 139/270 (51%), Positives = 172/270 (63%), Gaps = 17/270 (6%)	50.1416	0	83.5694	Present in Infected	0	0	121	59	133
Cd96	Innate Immunity	5.05822	0.00519247	0.0387019	comp141092_c0_seq2	PREDICTED: Mesocricetus auratus CD96 molecule (Cd96), mRNA	1854	0	34.4865	1.69129	56.35	33.3178	0	3	55	72	73
Cdc14b		-3.41648	0.0039673	0.0313163	comp144575_c5_seq21	PREDICTED: Mesocricetus auratus cell division cycle 14B (Cdc14b), mRNA	1539	0	116.52	255.418	23.9215	0.0936563	240	149	7	14	70
Cdc27	Adaptive Immunity	Present in Infected	0.000358356	0.00434098	comp144049_c1_seq8	PREDICTED: Mesocricetus auratus cell division cycle 27 (Cdc27), mRNA	3239	0	46.7662	0	77.9437	Present in Infected	0	0	147	93	38
Cdc37l1		1.56112	0.00387794	0.0307174	comp145684_c3_seq1	PREDICTED: Mesocricetus auratus cell division cycle 37-like 1 (Cdc37l1), mRNA	1105	0	1058.52	487.688	1439.08	2.95082	240	561	1977	1508	1732
Cdip1	Apoptosis	-1.38265	0.00274905	0.0233213	comp141128_c0_seq2	PREDICTED: Mesocricetus auratus cell death-inducing p53 target 1 (Cdip1), transcript variant X2, mRNA	1830	0	1074.4	1705.1	653.931	0.383514	976	1788	792	742	818
Cdkn1a	General immunity	4.73097	1.1e-16	1.68e-14	comp78290_c0_seq1	PREDICTED: Mesocricetus auratus cyclin-dependent kinase inhibitor 1A (p21, Cip1) (Cdkn1a), mRNA	670	0	1827.67	111.896	2971.52	26.5561	58	125	4268	3043	3484
Cdo1		-3.21312	1.02e-12	8.97e-11	comp146189_c0_seq1	PREDICTED: Mesocricetus auratus cysteine dioxygenase type 1 (Cdo1) mRNA	635	0	6047.21	13013.1	1403.26	0.107834	8200	12694	1153	2274	1386
Ceacam1	Hemostasis	-1.88814	1.99e-05	0.000399935	comp139541_c0_seq7	PREDICTED: Mesocricetus auratus carcinoembryonic antigen-related cell adhesion molecule 1 (biliary glycoprotein) (Ceacam1), mRNA	1476	4e-139	1593.35	2834.67	765.798	0.270154	1619	2977	722	861	1177
Cebpa		-1.15175	0.00544019	0.0400131	comp118501_c1_seq1	PREDICTED: Microtus ochrogaster CCAAT/enhancer binding protein (C/EBP), alpha (Cebpa), mRNA. [[taxon:79684]]	2607	8e-83	1750.98	2613.21	1176.15	0.450079	1511	2721	1182	1720	1195
Cebpd		2.36146	0.00225635	0.0197912	comp118481_c0_seq4	PREDICTED: Mesocricetus auratus CCAAT/enhancer binding protein (C/EBP), delta (Cebpd), mRNA	1442	4e-36	349.973	100.47	516.309	5.13891	57	106	725	661	443
Cebpd		3.64566	0.00607016	0.043608	comp118481_c0_seq3	PREDICTED: Mesocricetus auratus CCAAT/enhancer binding protein (C/EBP), delta (Cebpd), mRNA	1442	0	563.092	71.1928	891.025	12.5157	61	49	1184	1421	453
Cebpg		1.49281	0.00367436	0.0295377	comp144634_c5_seq1	PREDICTED: Mesocricetus auratus CCAAT/enhancer binding protein (C/EBP), gamma (Cebpg), mRNA	952	0	1156.39	553.665	1558.21	2.81436	360	526	2206	1455	2050
Cep120		Present in Infected	0.000378892	0.00445142	comp138270_c0_seq5	PREDICTED: Mesocricetus auratus centrosomal protein 120kDa (Cep120), mRNA	3054	0	47.7422	0	79.5704	Present in Infected	0	0	58	50	193
Cfh	Cytokine signaling	-1.66033	0.000427926	0.00491577	comp145672_c1_seq16	PREDICTED: Mesocricetus auratus complement factor H (Cfh), mRNA	3555	2e-167	1148.67	1947.49	616.122	0.316367	1328	1772	681	665	883
Cfh	Cytokine signaling	-1.5443	0.000701168	0.00752056	comp145672_c1_seq12	PREDICTED: Mesocricetus auratus complement factor H (Cfh), mRNA	3555	0	9503.1	15689	5379.16	0.342862	9333	16005	5463	6735	6940
Cfh	Cytokine signaling	-1.62376	0.000110809	0.00171992	comp145672_c1_seq5	PREDICTED: Mesocricetus auratus complement factor H (Cfh), mRNA	3555	0	4550.64	7652.08	2483.01	0.324488	4463	7919	2640	3364	2738
Cfhr1	Cytokine signaling	Present in Infected	3.55e-06	8.87e-05	comp145672_c1_seq3	PREDICTED: Mesocricetus auratus complement factor H-related 1 (Cfhr1), mRNA	1152	2e-50	114.298	0	190.497	Present in Infected	0	0	228	228	225
Cfhr1	Cytokine signaling	8.33514	8.02e-10	4.5e-08	comp145348_c5_seq1	PREDICTED: Mesocricetus auratus complement factor H-related 1 (Cfhr1) mRNA	1152	2e-124	328.391	1.69129	546.191	322.944	0	3	584	816	496
Cfl2		Present in Infected	0.000367354	0.00437987	comp133982_c0_seq1	PREDICTED: Mesocricetus auratus cofilin 2 (muscle) (Cfl2), mRNA	1336	0	43.6586	0	72.7644	Present in Infected	0	0	147	71	47
Cflar	Apoptosis	Present in Infected	5.56e-05	0.000964459	comp144780_c11_seq19	PREDICTED: Mesocricetus auratus CASP8 and FADD-like apoptosis regulator (Cflar), mRNA	660	4e-168	81.6655	0	136.109	Present in Infected	0	0	247	102	158
Cflar	Apoptosis	Present in Infected	0.00623408	0.0444081	comp144780_c11_seq20	PREDICTED: Mesocricetus auratus CASP8 and FADD-like apoptosis regulator (Cflar), mRNA	660	5e-188	42.2212	0	70.3686	Present in Infected	0	0	114	0	167
Cflar	Apoptosis	Present in Infected	0.00052356	0.00583399	comp144780_c11_seq3	PREDICTED: Mesocricetus auratus CASP8 and FADD-like apoptosis regulator (Cflar), mRNA	660	0	74.9366	0	124.894	Present in Infected	0	0	207	16	270
Cflar	Apoptosis	Present in Infected	0.00121551	0.0119141	comp144780_c11_seq6	PREDICTED: Mesocricetus auratus CASP8 and FADD-like apoptosis regulator (Cflar), mRNA	660	0	67.8733	0	113.122	Present in Infected	0	0	201	7	241
Cflar	Apoptosis	Present in Infected	0.000154598	0.00226367	comp144780_c11_seq10	PREDICTED: Mesocricetus auratus CASP8 and FADD-like apoptosis regulator (Cflar), mRNA	660	0	83.7555	0	139.593	Present in Infected	0	0	305	32	208
ChacC		8.37161	1.7e-15	2.2e-13	comp147492_c0_seq1	PREDICTED: Mesocricetus auratus ChaC cation transport regulator homolog 1 (E. coli) (Chac1) mRNA	723	6e-209	396.707	1.99224	659.851	331.211	2	1	782	643	986
Chchd4		2.20957	0.000305758	0.00396652	comp146991_c0_seq1	PREDICTED: Mesocricetus auratus coiled-coil-helix-coiled-coil-helix domain containing 4 (Chchd4), mRNA	1364	0	631.472	198.874	919.871	4.62539	119	202	1507	776	1115
Chd2		Present in Infected	0.0023274	0.020302	comp144462_c0_seq16	PREDICTED: Mesocricetus auratus chromodomain helicase DNA binding protein 2 (Chd2), mRNA	2120	0	43.2014	0	72.0023	Present in Infected	0	0	184	44	43
Chd8		-4.63036	0.00161096	0.0149695	comp145466_c2_seq11	PREDICTED: Mesocricetus auratus chromodomain helicase DNA binding protein 8 (Chd8), mRNA	8093	0	53.0517	125.055	5.04924	0.040376	93	104	20	0	0
Chdh		-2.08967	8.83e-06	0.000197414	comp118220_c0_seq2	PREDICTED: Mesocricetus auratus choline dehydrogenase (Chdh), mRNA	1844	0	1073.43	1984.3	466.183	0.234935	1168	2040	508	584	566
Chi3l1		5.60751	0.00367283	0.0295354	comp141442_c0_seq1	PREDICTED: Mesocricetus auratus chitinase 3-like 1 (cartilage glycoprotein-39) (Chi3l1), mRNA	1119	0	50.1528	1.69129	82.4605	48.756	0	3	112	75	116
Chic2		2.83531	0.00355199	0.0287099	comp83795_c0_seq1	PREDICTED: Mesocricetus auratus cysteine-rich hydrophobic domain 2 (Chic2), mRNA	1100	0	783.166	167.265	1193.77	7.13696	115	151	2468	710	1330
Chka		Present in Infected	0.00264375	0.0225892	comp145126_c0_seq9	PREDICTED: Mesocricetus auratus choline kinase alpha (Chka), mRNA	1113	0	102.183	0	170.305	Present in Infected	0	0	141	344	75
Chodl		Present in Infected	0.00592798	0.0428845	comp141947_c0_seq2	PREDICTED: Mesocricetus auratus chondrolectin (Chodl), transcript variant X1, mRNA	1380	0	42.9744	0	71.6241	Present in Infected	0	0	117	0	169
Chordc1		1.72717	0.000982452	0.0100179	comp144658_c1_seq1	PREDICTED: Mesocricetus auratus cysteine and histidine-rich domain (CHORD) containing 1 (Chordc1), mRNA	1159	0	1111.77	465.864	1542.37	3.31078	331	407	2094	1816	1611
Chpf2		-1.74491	0.000254712	0.00343745	comp141691_c0_seq8	PREDICTED: Mesocricetus auratus chondroitin polymerizing factor 2 (Chpf2), mRNA	3681	0	1138.25	1965.84	586.515	0.298353	1109	2082	772	374	1066
Ciita		Present in Infected	0.000253466	0.00343038	comp144338_c0_seq3	PREDICTED: Mesocricetus auratus class II, major histocompatibility complex, transactivator (Ciita), transcript variant X4, mRNA	4124	0	56.8616	0	94.7694	Present in Infected	0	0	188	93	64
Cisd1		-7.29242	2.22e-13	2.16e-11	comp145158_c4_seq2	PREDICTED: Mesocricetus auratus CDGSH iron sulfur domain 1 (Cisd1) mRNA	327	7e-152	222.703	551.48	3.51796	0.00637913	323	569	0	6	6
Cisd1		-1.91486	0.000257824	0.00346569	comp145158_c4_seq1	PREDICTED: Mesocricetus auratus CDGSH iron sulfur domain 1 (Cisd1), mRNA	327	1e-167	760.289	1359.8	360.616	0.265198	1109	1007	475	436	376
Cisd3		-1.69595	0.000532515	0.0059199	comp146744_c0_seq1	PREDICTED: Mesocricetus auratus CDGSH iron sulfur domain 3 (Cisd3), mRNA	294	2e-117	877.468	1499.46	462.809	0.308651	812	1631	400	739	452
Clca4		5.43205	1.14e-06	3.28e-05	comp141676_c0_seq1	PREDICTED: Mesocricetus auratus chloride channel accessory 4 (Clca4), mRNA	2367	0	222.435	8.45644	365.088	43.1728	0	15	666	183	543
Clcc1		-1.674	0.00594133	0.0429511	comp138669_c0_seq3	PREDICTED: Mesocricetus auratus chloride channel CLIC-like 1 (Clcc1), mRNA	1632	0	416.498	708.294	221.967	0.313383	421	723	232	243	327
Clcn4		-1.68643	0.00357683	0.0288904	comp135067_c0_seq3	PREDICTED: Mesocricetus auratus chloride channel, voltage-sensitive 4 (Clcn4), transcript variant X1, mRNA	2925	0	494.095	842.567	261.781	0.310694	579	761	412	309	215
Cldn15		-1.79415	0.00404125	0.0318412	comp147612_c0_seq1	PREDICTED: Mesocricetus auratus claudin 15 (Cldn15), mRNA	714	0	353.992	617.783	178.132	0.288341	359	641	143	300	164
Cldn2		2.09839	1.13e-05	0.000243474	comp77376_c1_seq1	PREDICTED: Mesocricetus auratus claudin 2 (Cldn2), mRNA	1001	0	3103.37	1045.12	4475.54	4.2823	700	967	5498	3417	7770
Cldnd1		4.07978	5e-05	0.00088471	comp138878_c0_seq1	PREDICTED: Mesocricetus auratus claudin domain containing 1 (Cldnd1), mRNA	387	2e-185	219.999	20.8613	352.757	16.9097	15	18	432	264	621
Cldnd1		Present in Infected	0.000161058	0.00234525	comp138878_c0_seq5	PREDICTED: Mesocricetus auratus claudin domain containing 1 (Cldnd1), mRNA	387	2e-185	65.9418	0	109.903	Present in Infected	0	0	141	97	167
Clec1a		Present in Infected	0.000314401	0.00402159	comp144752_c0_seq11	PREDICTED: Mesocricetus auratus C-type lectin domain family 1, member A (Clec1a), mRNA	819	0	48.7896	0	81.316	Present in Infected	0	0	89	46	174
Clec4f		Absent in Infected	6.61e-23	2.18e-20	comp139529_c0_seq2	PREDICTED: Mesocricetus auratus C-type lectin domain family 4 member F (Clec4f) mRNA	1542	0	287.122	717.806	0	0	443	712	0	0	0
Clec4g		Absent in Infected	5.31e-07	1.65e-05	comp119770_c0_seq2	PREDICTED: Mesocricetus auratus C-type lectin domain family 4 member G (Clec4g) mRNA	882	0	54.0516	135.129	0	0	100	113	0	0	0
Clec4g		-3.34853	0.000376742	0.00443379	comp119770_c0_seq3	PREDICTED: Mesocricetus auratus C-type lectin domain family 4, member G (Clec4g), mRNA	882	0	170.73	372.038	36.5241	0.0981731	217	385	40	37	56
Clec5a	Innate Immunity	4.76771	0.00440477	0.0340289	comp118079_c0_seq3	PREDICTED: Mesocricetus auratus C-type lectin domain family 5, member A (Clec5a), mRNA	573	5e-217	84.96	5.07386	138.217	27.2411	0	9	189	83	251
Clic1		2.55798	1.26e-06	3.6e-05	comp146616_c0_seq1	PREDICTED: Mesocricetus auratus chloride intracellular channel 1 (Clic1), mRNA	1161	0	1267.46	322.238	1897.6	5.88882	212	303	2867	1680	2438
Clic4		1.39797	0.00320994	0.0264298	comp146370_c0_seq1	PREDICTED: Mesocricetus auratus chloride intracellular channel 4 (Clic4), mRNA	1068	0	3070.93	1550.05	4084.85	2.6353	856	1665	6441	3313	5386
Clk4		2.04286	0.00572945	0.0417788	comp138591_c1_seq2	PREDICTED: Mesocricetus auratus CDC-like kinase 4 (Clk4), mRNA	2215	0	405.605	141.21	581.869	4.1206	43	196	824	672	591
Clmn		-2.85885	0.00113258	0.0112215	comp142673_c1_seq1	PREDICTED: Mesocricetus auratus calmin (calponin-like, transmembrane) (Clmn), mRNA	3131	0	645.828	1337.93	184.43	0.137848	574	1646	201	197	270
Clmn		Absent in Infected	0.000324839	0.00412185	comp142673_c1_seq4	PREDICTED: Mesocricetus auratus calmin (calponin-like transmembrane) (Clmn) mRNA	3131	0	93.4045	233.511	0	0	278	62	0	0	0
Cluh		-1.57984	0.000323638	0.004111	comp140601_c0_seq1	PREDICTED: Mesocricetus auratus clustered mitochondria (cluA/CLU1) homolog (Cluh), transcript variant X1, mRNA	5402	0	3994.75	6650.03	2224.57	0.33452	3506	7354	2519	2331	3222
Clybl		-2.33047	1.2e-06	3.45e-05	comp77593_c0_seq1	PREDICTED: Mesocricetus auratus citrate lyase beta like (Clybl), mRNA	971	0	916.214	1764.35	350.788	0.198819	1100	1736	282	603	306
Cmbl		-1.54001	0.000278833	0.00368969	comp140347_c1_seq3	PREDICTED: Mesocricetus auratus carboxymethylenebutenolidase homolog (Pseudomonas) (Cmbl), mRNA	819	0	3889.65	6415.08	2206.04	0.343883	4009	6300	2266	2698	2907
Cmpk2		3.41462	5.72e-10	3.28e-08	comp146797_c0_seq1	PREDICTED: Mesocricetus auratus cytidine monophosphate (UMP-CMP) kinase 2, mitochondrial (Cmpk2), mRNA	1173	0	1518.52	223.373	2381.94	10.6635	72	305	3130	2657	2793
Cnih4		1.44404	0.00719058	0.0493463	comp133995_c2_seq1	PREDICTED: Mesocricetus auratus cornichon homolog 4 (Drosophila) (Cnih4), mRNA	321	1e-81	1033.1	508.292	1382.97	2.72082	302	519	2055	1600	1303
Cnn3		2.18862	1.09e-05	0.00023607	comp146143_c0_seq1	PREDICTED: Mesocricetus auratus calponin 3, acidic (Cnn3), mRNA	2054	0	5799.99	1849.95	8433.35	4.55868	1253	1694	11107	9208	10133
Cntnap1		4.25508	0.00381219	0.0303685	comp143390_c0_seq2	PREDICTED: Mesocricetus auratus contactin associated protein 1 (Cntnap1), mRNA	5339	0	102.954	8.68318	165.801	19.0945	9	4	124	209	257
Coasy		-3.75879	0.000492299	0.00553755	comp142016_c0_seq2	PREDICTED: Mesocricetus auratus CoA synthase (Coasy), mRNA	2093	0	123.618	278.216	20.553	0.0738741	133	325	0	41	27
Cobl		-5.19	0.00208891	0.0185691	comp140524_c0_seq1	PREDICTED: Mesocricetus auratus cordon-bleu WH2 repeat protein (Cobl), mRNA	4660	0	94.6425	227.268	6.22574	0.0273939	244	94	0	0	25
Cobll1		-3.67086	0.00496865	0.0374603	comp141300_c0_seq1	PREDICTED: Mesocricetus auratus cordon-bleu WH2 repeat protein-like 1 (Cobll1), mRNA	3768	0	94.3682	211.063	16.5719	0.0785163	200	121	35	3	27
Col14a1		-4.36817	1.56e-11	1.15e-09	comp142332_c0_seq2	PREDICTED: Mesocricetus auratus collagen, type XIV, alpha 1 (Col14a1), mRNA	4593	0	443.036	1032.59	50.001	0.0484229	553	1131	54	65	58
Col14a1		-5.04959	5.29e-14	5.59e-12	comp142332_c0_seq4	PREDICTED: Mesocricetus auratus collagen type XIV alpha 1 (Col14a1) mRNA	4593	0	451.877	1080.74	32.6321	0.0301941	622	1129	55	29	36
Col15a1		6.03791	0.00243668	0.0210804	comp120491_c0_seq1	PREDICTED: Mesocricetus auratus collagen, type XV, alpha 1 (Col15a1), mRNA	4035	0	44.9007	1.12753	74.0829	65.704	0	2	105	65	103
Col18a1		-1.96048	2.69e-05	0.000518381	comp77558_c0_seq1	PREDICTED: Mesocricetus auratus collagen, type XVIII, alpha 1 (Col18a1), mRNA	4738	0	10605.2	19137.2	4917.15	0.256942	10361	20819	4988	5881	6723
Col1a2	Hemostasis	-2.18983	0.00380993	0.0303685	comp142086_c0_seq1	PREDICTED: Mesocricetus auratus collagen, type I, alpha 2 (Col1a2), transcript variant X1, mRNA	4973	0	251.78	473.71	103.826	0.219177	267	502	133	99	148
Col3a1		-1.53534	0.000987531	0.0100481	comp131252_c1_seq1	PREDICTED: Mesocricetus auratus collagen, type III, alpha 1 (Col3a1), mRNA	5708	0	1333.07	2196.16	757.673	0.344999	1392	2132	1080	566	1181
Col5a1		-3.26457	1.11e-05	0.000240806	comp142722_c1_seq4	PREDICTED: Mesocricetus auratus collagen, type V, alpha 1 (Col5a1), mRNA	8402	0	460.702	996.254	103.666	0.104056	896	632	148	43	208
Colec10		-4.75143	4.56e-06	0.000110712	comp144621_c5_seq3	PREDICTED: Mesocricetus auratus collectin sub-family member 10 (C-type lectin) (Colec10), mRNA	807	0	159.783	378.386	14.0479	0.0371259	188	433	16	9	28
Colec11		-3.27704	2.07e-08	8.91e-07	comp79755_c0_seq2	PREDICTED: Mesocricetus auratus collectin sub-family member 11 (Colec11), transcript variant X2, mRNA	862	0	567.876	1229.44	126.83	0.10316	756	1223	160	99	213
Coq10b		2.49256	3.31e-06	8.37e-05	comp146880_c0_seq1	PREDICTED: Mesocricetus auratus coenzyme Q10 homolog B (S. cerevisiae) (Coq10b), mRNA	1100	0	1142.6	302.543	1702.64	5.62776	201	282	2422	1565	2262
Coro1a		3.14276	5.23e-06	0.000124639	comp82446_c0_seq1	PREDICTED: Mesocricetus auratus coronin, actin binding protein, 1A (Coro1a), transcript variant X1, mRNA	1594	0	503.853	88.4067	780.817	8.83211	63	77	803	1028	929
coxC6A2	Apoptosis	Present in Infected	0.000353125	0.00430513	comp148057_c0_seq1	PREDICTED: Mesocricetus auratus cytochrome c oxidase subunit 6A2, mitochondrial-like (LOC101838803), mRNA	294	3e-150	42.2416	0	70.4026	Present in Infected	0	0	111	40	116
Cpe		-2.20175	4.53e-05	0.000811604	comp147283_c0_seq1	PREDICTED: Mesocricetus auratus carboxypeptidase E (Cpe), mRNA	2105	0	793.973	1496.86	325.38	0.217374	806	1634	202	575	323
Cpn1		-1.6706	0.000147335	0.00217188	comp134076_c1_seq1	PREDICTED: Mesocricetus auratus carboxypeptidase N, polypeptide 1 (Cpn1), mRNA	1359	0	1476.57	2509.16	788.185	0.314123	1374	2710	672	936	1216
Cpne8		1.63088	0.00318277	0.0262606	comp147340_c0_seq1	PREDICTED: Mesocricetus auratus copine VIII (Cpne8), mRNA	1740	0	897.948	397.636	1231.49	3.09703	241	400	1581	1375	1480
Cpped1		-3.26334	0.00177481	0.0161884	comp133679_c0_seq1	PREDICTED: Mesocricetus auratus calcineurin-like phosphoesterase domain containing 1 (Cpped1), mRNA	1034	0	151.118	326.751	34.0294	0.104145	227	292	47	0	89
Cpq		-2.93054	3.29e-06	8.34e-05	comp139384_c0_seq1	PREDICTED: Mesocricetus auratus carboxypeptidase Q (Cpq), mRNA	1442	0	453.832	948.052	124.351	0.131165	482	1071	123	157	162
Cpq		-2.56183	0.0024913	0.0214562	comp139384_c0_seq2	PREDICTED: Mesocricetus auratus carboxypeptidase Q (Cpq), mRNA	1442	0	191.692	382.148	64.7209	0.169361	213	408	72	90	65
Cpq		-3.03128	1.78e-12	1.51e-10	comp139384_c0_seq3	PREDICTED: Mesocricetus auratus carboxypeptidase Q (Cpq), mRNA	1442	0	3344.3	7064.56	864.132	0.122319	4174	7243	513	1591	795
Cpsf6		Present in Infected	0.0035009	0.028373	comp144770_c0_seq27	PREDICTED: Mesocricetus auratus cleavage and polyadenylation specific factor 6, 68kDa (Cpsf6), transcript variant X3, mRNA	3436	0	51.9126	0	86.521	Present in Infected	0	0	0	131	170
Cpt1a		-1.33937	0.00166286	0.0153379	comp146409_c0_seq1	PREDICTED: Mesocricetus auratus carnitine palmitoyltransferase 1A (liver) (Cpt1a), mRNA	1968	0	6255.02	9817.7	3879.9	0.395194	6510	9167	3384	5909	4146
Crat		-2.30321	5.42e-06	0.000128692	comp82577_c0_seq2	PREDICTED: Mesocricetus auratus carnitine O-acetyltransferase (Crat), mRNA	1095	0	791.91	1518.33	307.632	0.202612	840	1629	382	350	374
Crebzf		Present in Infected	1.65e-06	4.53e-05	comp145037_c1_seq17	PREDICTED: Mesocricetus auratus CREB/ATF bZIP transcription factor (Crebzf) transcript variant X2 mRNA	4226	0	160.029	0	266.714	Present in Infected	0	0	585	124	310
Crem		Present in Infected	0.000375026	0.00443003	comp145372_c0_seq1	PREDICTED: Mesocricetus auratus cAMP responsive element modulator (Crem), transcript variant X1, mRNA	1998	0	35.8771	0	59.7951	Present in Infected	0	0	99	67	49
Crem		2.31785	0.00304358	0.0252877	comp145372_c0_seq12	PREDICTED: Mesocricetus auratus cAMP responsive element modulator (Crem), transcript variant X19, mRNA	1654	0	562.32	165.801	826.666	4.9859	124	137	1541	441	1160
Crem		2.8896	0.00120312	0.0118072	comp145372_c0_seq3	PREDICTED: Mesocricetus auratus cAMP responsive element modulator (Crem), transcript variant X23, mRNA	1618	0	713.106	147.142	1090.42	7.41063	0	261	2072	652	1395
Crip2		-2.58961	1.35e-07	4.79e-06	comp77672_c0_seq1	PREDICTED: Mesocricetus auratus cysteine-rich protein 2 (Crip2), mRNA	971	0	902.052	1805.27	299.91	0.16613	986	1953	329	400	329
Crip3		Absent in Infected	2.87e-07	9.57e-06	comp144393_c0_seq18	PREDICTED: Mesocricetus auratus cysteine-rich protein 3 (Crip3) mRNA	870	0	63.193	157.982	0	0	117	132	0	0	0
Crispld2		5.10902	0.00599702	0.0432	comp137375_c0_seq1	Rattus norvegicus cysteine-rich secretory protein LCCL domain containing 2 (Crispld2), mRNA. [[taxon:10116]]	4058	2e-90	47.5976	2.25505	77.8259	34.5118	0	4	121	56	114
Crk	Hemostasis	1.7032	0.000921045	0.00946125	comp139545_c3_seq1	PREDICTED: Mesocricetus auratus v-crk sarcoma virus CT10 oncogene homolog (avian) (Crk), transcript variant X2, mRNA	4250	0	1170.12	497.132	1618.77	3.25623	314	484	2755	1248	2017
Crk	Innate Immunity	1.8708	0.000500258	0.00561382	comp139545_c4_seq1	PREDICTED: Mesocricetus auratus v-crk sarcoma virus CT10 oncogene homolog (avian) (Crk), transcript variant X2, mRNA	4250	0	920.879	354.947	1298.17	3.65736	287	266	2079	1338	1293
Crp	Innate Immunity	1.9461	0.00461133	0.0352808	comp145917_c0_seq1	PREDICTED: Mesocricetus auratus C-reactive protein, pentraxin-related (Crp), mRNA	904	0	37427	13800.5	53177.9	3.85332	9244	12768	64097	68397	55920
Cryab		5.74521	0.00200441	0.0179589	comp78117_c0_seq1	PREDICTED: Mesocricetus auratus crystallin, alpha B (Cryab), transcript variant X2, mRNA	1115	0	73.477	2.25505	120.958	53.6388	0	4	142	115	186
Cryl1		-2.81052	8.44e-07	2.49e-05	comp82242_c0_seq1	PREDICTED: Mesocricetus auratus crystallin, lambda 1 (Cryl1), mRNA	798	1e-273	600.983	1237.8	176.441	0.142544	804	1177	207	126	328
Cryl1		Present in Infected	0.000275169	0.00364933	comp82242_c0_seq2	PREDICTED: Mesocricetus auratus crystallin, lambda 1 (Cryl1), mRNA	798	3e-274	55.1167	0	91.8611	Present in Infected	0	0	125	102	104
Csad		-2.86386	0.00379375	0.0302521	comp144149_c9_seq3	PREDICTED: Mesocricetus auratus cysteine sulfinic acid decarboxylase (Csad), mRNA	2286	0	150.363	311.684	42.8159	0.13737	258	226	39	66	43
Csf1r		-4.75558	3.59e-11	2.53e-09	comp140466_c0_seq1	PREDICTED: Mesocricetus auratus colony stimulating factor 1 receptor (Csf1r), transcript variant X1, mRNA	2916	0	361.006	855.035	31.6528	0.0370193	512	868	25	36	53
CSF2RB	Hemostasis	Present in Infected	0.000101294	0.00160258	comp145642_c2_seq2	PREDICTED: Mesocricetus auratus cytokine receptor common subunit beta-like (LOC101834442), partial mRNA	1117	0	73.9988	0	123.331	Present in Infected	0	0	83	147	212
CSF2RB	Hemostasis	3.75303	0.00238362	0.0207013	comp145642_c2_seq3	PREDICTED: Mesocricetus auratus cytokine receptor common subunit beta-like (LOC101834442), partial mRNA	1117	0	145.508	17.1396	231.088	13.4827	9	19	236	191	430
Csrnp1		8.86771	6.07e-05	0.00104004	comp143054_c2_seq17	PREDICTED: Mesocricetus auratus cysteine-serine-rich nuclear protein 1 (Csrnp1), mRNA	1200	0	316.478	1.12753	526.712	467.14	0	2	443	945	386
Csrnp1		3.23303	0.00358463	0.0289436	comp143054_c2_seq19	PREDICTED: Mesocricetus auratus cysteine-serine-rich nuclear protein 1 (Csrnp1), mRNA	1200	0	180.515	29.8794	280.939	9.40241	0	53	396	253	384
Csrnp1		4.91549	5.11e-14	5.42e-12	comp143054_c2_seq20	PREDICTED: Mesocricetus auratus cysteine-serine-rich nuclear protein 1 (Csrnp1) mRNA	1200	0	773.634	41.8009	1261.52	30.1793	53	7	2049	1003	1630
Csrp2		3.00992	5.5e-09	2.65e-07	comp146226_c0_seq1	PREDICTED: Mesocricetus auratus cysteine and glycine-rich protein 2 (Csrp2), mRNA	893	0	1910.36	365.05	2940.56	8.05521	238	346	3717	3134	3795
Cst7		4.39399	0.000670825	0.00724741	comp147797_c0_seq1	PREDICTED: Mesocricetus auratus cystatin F (leukocystatin) (Cst7), mRNA	435	2e-226	138.936	10.6754	224.444	21.0243	11	5	273	261	271
Cth		-1.73188	0.00515768	0.0385069	comp146134_c0_seq1	PREDICTED: Mesocricetus auratus cystathionase (cystathionine gamma-lyase) (Cth), mRNA	1261	0	8534.29	14698.2	4425.03	0.30106	6952	17264	4031	6688	4624
Ctps1		2.09404	0.00087635	0.00908513	comp147471_c0_seq1	PREDICTED: Mesocricetus auratus CTP synthase 1 (Ctps1), mRNA	2699	0	546.588	184.556	787.943	4.26941	125	169	1222	610	1099
Ctsa	Adaptive Immunity	-1.49176	0.000310534	0.00400443	comp146522_c0_seq1	PREDICTED: Mesocricetus auratus cathepsin A (Ctsa), transcript variant X1, mRNA	1833	0	3403.32	5548.77	1973.02	0.355579	3216	5768	2002	2712	2220
Ctsh	Adaptive Immunity	3.10354	3.18e-08	1.32e-06	comp77287_c0_seq1	PREDICTED: Mesocricetus auratus cathepsin H (Ctsh), mRNA	1275	0	1021.64	183.843	1580.17	8.59522	139	150	1915	1402	2505
Cul7	Adaptive Immunity	-3.40466	0.00717188	0.0492606	comp145617_c1_seq95	PREDICTED: Mesocricetus auratus cullin 7 (Cul7), transcript variant X1, mRNA	5161	0	47.579	104.19	9.83834	0.094427	48	124	0	24	7
Cul7		-4.86803	5.1e-06	0.000122096	comp145617_c1_seq96	PREDICTED: Mesocricetus auratus cullin 7 (Cul7), transcript variant X1, mRNA	5161	0	147.309	350.28	11.9948	0.0342434	241	316	1	23	16
Cux2		-2.92326	0.00659643	0.0462502	comp144962_c3_seq2	PREDICTED: Mesocricetus auratus cut-like homeobox 2 (Cux2), partial mRNA	4149	0	132.163	275.859	36.3662	0.131829	211	222	50	32	52
Cxcl1	Innate Immunity	Present in Infected	1.57e-05	0.000325063	comp139055_c0_seq1	PREDICTED: Mesocricetus auratus c-X-C motif chemokine 2-like (LOC101834882), mRNA	291	3e-35	108.337	0	180.561	Present in Infected	0	0	116	306	193
Cxcl10	Cytokine signaling, M1	8.49327	2.07e-12	1.74e-10	comp146114_c0_seq1	PREDICTED: Mesocricetus auratus chemokine (C-X-C motif) ligand 10 (Cxcl10) mRNA	898	0	5291.92	24.4304	8803.57	360.353	5	37	8437	13004	9185
Cxcl11	Cytokine signaling, M1	8.00222	1.71e-29	1.16e-26	comp146526_c0_seq1	PREDICTED: Mesocricetus auratus chemokine (C-X-C motif) ligand 11 (Cxcl11) mRNA	300	4e-153	1385.68	8.98413	2303.49	256.395	11	2	3081	2323	2980
Cxcl12		-3.23998	2.41e-10	1.47e-08	comp138465_c0_seq2	PREDICTED: Mesocricetus auratus chemokine (C-X-C motif) ligand 12 (Cxcl12), transcript variant X2, mRNA	1902	4e-176	4939.91	10657.7	1128.06	0.105845	5873	11464	1519	1258	1286
Cxcl12	Cytokine signaling	-3.21912	3.67e-11	2.56e-09	comp138465_c0_seq1	PREDICTED: Mesocricetus auratus chemokine (C-X-C motif) ligand 12 (Cxcl12), transcript variant X2, mRNA	1902	0	1198.05	2579.6	277.013	0.107386	1947	2109	322	344	320
Cxcl16	Cytokine signaling	6.09178	0.00016323	0.00237397	comp118460_c0_seq2	PREDICTED: Mesocricetus auratus chemokine (C-X-C motif) ligand 16 (Cxcl16), mRNA	714	6e-112	116.48	2.81881	192.254	68.2038	0	5	199	218	275
Cxcl16	Cytokine signaling	3.96693	2.05e-13	2.02e-11	comp118460_c0_seq1	PREDICTED: Mesocricetus auratus chemokine (C-X-C motif) ligand 16 (Cxcl16), mRNA	714	1e-263	2135.95	218.345	3414.35	15.6374	136	215	3911	4076	4225
Cxcl2l	Cytokine signaling	10.7236	4.71e-22	1.37e-19	comp139055_c0_seq4	PREDICTED: Mesocricetus auratus c-X-C motif chemokine 2-like (LOC101834882) mRNA	291	5e-120	572.195	0.563763	953.283	1690.93	0	1	1450	1058	925
Cxcl2l	Cytokine signaling	Present in Infected	9.36e-05	0.00150032	comp139055_c0_seq5	PREDICTED: Mesocricetus auratus c-X-C motif chemokine 2-like (LOC101834882), mRNA	291	4e-120	75.1524	0	125.254	Present in Infected	0	0	161	146	142
Cxcr7	Cytokine signaling	3.40878	0.000281672	0.00372105	comp134040_c1_seq1	PREDICTED: Mesocricetus auratus chemokine (C-X-C motif) receptor 7 (Cxcr7), mRNA	1089	0	237.244	35.0316	372.052	10.6205	23	33	566	294	522
Cxxc5	Cytokine signaling	-1.73868	0.0044276	0.034172	comp138616_c0_seq3	PREDICTED: Mesocricetus auratus CXXC finger protein 5 (Cxxc5), transcript variant X4, mRNA	2165	0	397	684.735	205.177	0.299644	463	628	215	313	182
CYP4F3l	Redox	Absent in Infected	0.00263078	0.0224945	comp145842_c3_seq67	PREDICTED: Mesocricetus auratus leukotriene-B4 omega-hydroxylase 3-like (LOC101830905), mRNA	1883	3e-156	64.5959	161.49	0	0	204	28	0	0	0
CYP4F3l	Redox	-3.65259	2.49e-06	6.55e-05	comp145842_c3_seq13	PREDICTED: Mesocricetus auratus leukotriene-B4 omega-hydroxylase 3-like (LOC101830905), mRNA	1883	1e-172	256.062	571.936	45.4788	0.0795173	399	509	36	85	31
CYP4F3l	Redox	Present in Infected	1.8e-12	1.51e-10	comp145842_c3_seq2	PREDICTED: Mesocricetus auratus leukotriene-B4 omega-hydroxylase 3-like (LOC101830905) mRNA	1883	6e-176	256.151	0	426.918	Present in Infected	0	0	418	532	570
CYP4F3l	Redox	Present in Infected	3.41e-06	8.58e-05	comp145842_c3_seq31	PREDICTED: Mesocricetus auratus leukotriene-B4 omega-hydroxylase 3-like (LOC101830905), mRNA	1883	2e-177	113.616	0	189.36	Present in Infected	0	0	324	107	287
CYP4F3l	Redox	-6.06873	5.6e-16	7.88e-14	comp145842_c3_seq38	PREDICTED: Mesocricetus auratus leukotriene-B4 omega-hydroxylase 3-like (LOC101830905) mRNA	1883	3e-190	351.823	860.332	12.8173	0.0148981	491	904	0	38	0
CYP4F3l	Redox	-4.61036	2.42e-06	6.41e-05	comp145842_c3_seq70	PREDICTED: Mesocricetus auratus leukotriene-B4 omega-hydroxylase 3-like (LOC101830905), mRNA	1883	3e-293	161.657	380.759	15.5882	0.0409397	230	384	0	44	3
D030040B21Rik		5.07564	0.00645464	0.0455116	comp135211_c1_seq1	Mus musculus RIKEN cDNA D030040B21 gene (D030040B21Rik), non-coding RNA. [[taxon:10090]]	2788	5e-16	46.5297	2.25505	76.0462	33.7226	0	4	69	83	123
D2hgdh		-2.04743	5.16e-05	0.000909194	comp76957_c0_seq1	PREDICTED: Mesocricetus auratus D-2-hydroxyglutarate dehydrogenase (D2hgdh), mRNA	1239	0	759.683	1393.53	337.116	0.241915	730	1547	341	443	408
Dab2		Present in Infected	0.000367461	0.00437987	comp139991_c0_seq4	PREDICTED: Mesocricetus auratus Dab, mitogen-responsive phosphoprotein, homolog 2 (Drosophila) (Dab2), transcript variant X2, mRNA	1650	1e-84	35.9954	0	59.9924	Present in Infected	0	0	72	59	88
Dab2		7.59287	5.19e-17	8.51e-15	comp139991_c0_seq5	PREDICTED: Mesocricetus auratus Dab mitogen-responsive phosphoprotein homolog 2 (Drosophila) (Dab2) transcript variant X1 mRNA	2307	6e-85	524.224	4.5101	870.7	193.056	0	8	1183	982	967
Dab2		2.24809	0.000195593	0.00277506	comp139991_c0_seq1	PREDICTED: Mesocricetus auratus Dab, mitogen-responsive phosphoprotein, homolog 2 (Drosophila) (Dab2), transcript variant X2, mRNA	1650	0	695.014	213.829	1015.8	4.75054	91	264	1449	714	1643
Dab2ip		-3.40286	0.00608457	0.0436719	comp143141_c0_seq2	PREDICTED: Mesocricetus auratus DAB2 interacting protein (Dab2ip), transcript variant X1, mRNA	6444	0	91.2619	199.817	18.8917	0.0945448	144	172	0	25	42
Dact1		4.14146	0.00353429	0.0285954	comp78176_c0_seq1	PREDICTED: Mesocricetus auratus dishevelled-binding antagonist of beta-catenin 1 (Dact1), transcript variant X2, mRNA	3650	0	110.698	10.0735	177.781	17.6484	7	9	278	82	321
Dag1		-1.53617	0.000308558	0.00398544	comp134119_c0_seq1	PREDICTED: Mesocricetus auratus dystroglycan 1 (dystrophin-associated glycoprotein 1) (Dag1), transcript variant X5, mRNA	5428	0	2545.12	4193.78	1446.02	0.3448	2390	4411	1851	1504	1893
Dak	Innate Immunity	-3.96733	0.000231756	0.00319289	comp146667_c0_seq1	PREDICTED: Mesocricetus auratus dihydroxyacetone kinase 2 homolog (S. cerevisiae) (Dak), mRNA	1882	0	3148.7	7182.93	459.217	0.0639316	2960	8991	476	464	733
Dao		-2.65951	0.000393572	0.00456747	comp139656_c2_seq1	PREDICTED: Mesocricetus auratus D-amino-acid oxidase (Dao), mRNA	1041	0	791.581	1599.27	253.121	0.158273	741	1898	210	278	427
Dao		-2.07118	0.00125999	0.0122642	comp139656_c2_seq3	PREDICTED: Mesocricetus auratus D-amino-acid oxidase (Dao), mRNA	1041	0	319.003	587.721	139.857	0.237965	399	537	98	328	18
Daxx	Transcription	2.00722	0.00134503	0.01293	comp144812_c0_seq24	PREDICTED: Mesocricetus auratus death-domain associated protein (Daxx), mRNA	2181	0	576.258	204.925	823.813	4.02007	118	214	1153	720	1164
Daxx	Transcription	Present in Infected	1.29e-09	6.94e-08	comp144812_c0_seq51	PREDICTED: Mesocricetus auratus death-domain associated protein (Daxx) mRNA	2181	0	188.694	0	314.49	Present in Infected	0	0	392	306	451
Dbn1		-2.10254	0.000254984	0.00343918	comp138362_c0_seq2	PREDICTED: Mesocricetus auratus drebrin 1 (Dbn1), transcript variant X2, mRNA	2912	0	527.626	977.611	227.635	0.232849	611	960	324	219	289
Dbr1		2.4849	0.00321943	0.0264987	comp133517_c0_seq1	PREDICTED: Mesocricetus auratus debranching RNA lariats 1 (Dbr1), mRNA	2161	0	289.76	77.0891	431.54	5.59794	29	100	604	374	614
Dcaf11		-1.18668	0.00609677	0.0437331	comp78121_c0_seq1	PREDICTED: Mesocricetus auratus DDB1 and CUL4 associated factor 11 (Dcaf11), transcript variant X1, mRNA	2597	0	5430.08	8182.9	3594.86	0.439314	5428	7638	3579	4159	5174
Dcaf17		Present in Infected	0.000368751	0.00438866	comp144383_c0_seq2	PREDICTED: Mesocricetus auratus DDB1 and CUL4 associated factor 17 (Dcaf17), mRNA	867	3e-214	35.8169	0	59.6949	Present in Infected	0	0	79	61	77
Dcaf6		-1.59533	0.00640852	0.045365	comp144554_c6_seq25	PREDICTED: Mesocricetus auratus DDB1 and CUL4 associated factor 6 (Dcaf6), transcript variant X3, mRNA	2619	0	466.299	779.025	257.815	0.330946	404	870	415	216	322
Dctd		Present in Infected	0.000325203	0.00412377	comp138983_c0_seq1	PREDICTED: Mesocricetus auratus dCMP deaminase (Dctd), mRNA	678	0	47.3427	0	78.9045	Present in Infected	0	0	168	41	91
Dcxr		-3.39297	1.59e-10	1.01e-08	comp119050_c0_seq1	PREDICTED: Mesocricetus auratus dicarbonyl/L-xylulose reductase (Dcxr), mRNA	891	0	1029.33	2251.78	214.358	0.0951949	1904	1582	200	206	379
Dcxr		-2.49534	1.06e-08	4.84e-07	comp119050_c0_seq2	PREDICTED: Mesocricetus auratus dicarbonyl/L-xylulose reductase (Dcxr), mRNA	891	0	6021.5	11890.6	2108.78	0.177349	7626	11430	1742	3693	1700
Ddc		Present in Infected	0.000382186	0.00447024	comp133519_c0_seq1	PREDICTED: Mesocricetus auratus dopa decarboxylase (aromatic L-amino acid decarboxylase) (Ddc), transcript variant X2, mRNA	2009	0	42.9968	0	71.6614	Present in Infected	0	0	114	88	53
Ddc		-3.59137	2.2e-09	1.13e-07	comp133519_c0_seq2	PREDICTED: Mesocricetus auratus dopa decarboxylase (aromatic L-amino acid decarboxylase) (Ddc), transcript variant X2, mRNA	2009	0	532.909	1184.83	98.2976	0.0829638	703	1211	146	81	137
Ddit4	DNA repair	2.4475	1.4e-05	0.000293271	comp118619_c0_seq1	PREDICTED: Mesocricetus auratus DNA-damage-inducible transcript 4 (Ddit4), mRNA	1711	0	899.698	244.961	1336.19	5.45471	178	209	1508	1585	1690
Ddx21		1.77603	0.000303937	0.00394504	comp143719_c0_seq1	PREDICTED: Mesocricetus auratus DEAD (Asp-Glu-Ala-Asp) box helicase 21 (Ddx21), transcript variant X1, mRNA	2572	0	1753.18	714.154	2445.86	3.42483	400	760	3906	1850	3356
Ddx42		Present in Infected	0.00124096	0.0121183	comp143507_c2_seq5	PREDICTED: Mesocricetus auratus DEAD (Asp-Glu-Ala-Asp) box helicase 42 (Ddx42), mRNA	2831	0	92.136	0	153.56	Present in Infected	0	0	120	299	90
Ddx58	Interferon	3.1083	5.21e-08	2.04e-06	comp145206_c7_seq2	PREDICTED: Mesocricetus auratus DEAD (Asp-Glu-Ala-Asp) box polypeptide 58 (Ddx58), mRNA	2682	0	1008.82	180.98	1560.71	8.62366	90	207	1924	1215	2671
Ddx60	Interferon	3.40996	3.11e-11	2.22e-09	comp144453_c0_seq10	PREDICTED: Mesocricetus auratus DEAD (Asp-Glu-Ala-Asp) box polypeptide 60 (Ddx60), mRNA	5559	0	2051.32	302.665	3217.09	10.6292	273	191	4754	2604	4572
Ddx60	Interferon	Present in Infected	0.000341184	0.0042432	comp144453_c0_seq12	PREDICTED: Mesocricetus auratus DEAD (Asp-Glu-Ala-Asp) box polypeptide 60 (Ddx60), mRNA	5559	0	33.6089	0	56.0149	Present in Infected	0	0	97	44	67
Ddx60	Interferon	Present in Infected	0.000195007	0.0027684	comp144453_c0_seq15	PREDICTED: Mesocricetus auratus DEAD (Asp-Glu-Ala-Asp) box polypeptide 60 (Ddx60), mRNA	5559	0	393.059	0	655.099	Present in Infected	0	0	1350	0	1262
Ddx60	Interferon	3.86346	0.000327457	0.00414036	comp144453_c0_seq17	PREDICTED: Mesocricetus auratus DEAD (Asp-Glu-Ala-Asp) box polypeptide 60 (Ddx60), mRNA	5559	0	262.594	28.7519	418.489	14.5552	0	51	637	191	776
Ddx60	Interferon	Present in Infected	1.05e-06	3.05e-05	comp144453_c0_seq18	PREDICTED: Mesocricetus auratus DEAD (Asp-Glu-Ala-Asp) box polypeptide 60 (Ddx60), mRNA	5559	0	126.137	0	210.229	Present in Infected	0	0	349	176	252
Ddx60	Interferon	4.68009	4.07e-13	3.82e-11	comp144453_c0_seq2	PREDICTED: Mesocricetus auratus DEAD (Asp-Glu-Ala-Asp) box polypeptide 60 (Ddx60), mRNA	5559	0	934.19	59.1951	1517.52	25.6359	0	105	1565	1476	2508
Ddx60	Interferon	Present in Infected	5.63e-05	0.000975688	comp144453_c0_seq21	PREDICTED: Mesocricetus auratus DEAD (Asp-Glu-Ala-Asp) box polypeptide 60 (Ddx60), mRNA	5559	0	81.34	0	135.567	Present in Infected	0	0	201	92	216
Ddx60	Interferon	3.69621	0.00148109	0.0139758	comp144453_c0_seq24	PREDICTED: Mesocricetus auratus DEAD (Asp-Glu-Ala-Asp) box polypeptide 60 (Ddx60), mRNA	5559	0	297.862	36.4261	472.153	12.9619	51	0	1027	307	439
Ddx60	Interferon	Present in Infected	0.000349793	0.00429856	comp144453_c0_seq5	PREDICTED: Mesocricetus auratus DEAD (Asp-Glu-Ala-Asp) box polypeptide 60 (Ddx60), mRNA	5559	0	39.2841	0	65.4736	Present in Infected	0	0	149	25	78
Ddx60	Interferon	6.72029	0.000117786	0.00181401	comp144453_c0_seq6	PREDICTED: Mesocricetus auratus DEAD (Asp-Glu-Ala-Asp) box polypeptide 60 (Ddx60), mRNA	5559	0	107.675	1.69129	178.331	105.441	0	3	123	193	330
Ddx60	Interferon	7.07455	7.49e-09	3.51e-07	comp144453_c0_seq9	PREDICTED: Mesocricetus auratus DEAD (Asp-Glu-Ala-Asp) box polypeptide 60 (Ddx60) mRNA	5559	0	229.092	2.81881	379.941	134.788	0	5	404	353	638
Ddx60	Interferon	Present in Infected	0.00135724	0.0130294	comp144453_c0_seq22	PREDICTED: Mesocricetus auratus DEAD (Asp-Glu-Ala-Asp) box polypeptide 60 (Ddx60), mRNA	5559	0	105.988	0	176.647	Present in Infected	0	0	119	349	116
Decr1		-1.87711	1.04e-05	0.000227246	comp145584_c0_seq2	PREDICTED: Mesocricetus auratus 2,4-dienoyl CoA reductase 1, mitochondrial (Decr1), mRNA	1135	0	2184.99	3878.65	1055.88	0.272228	2731	3420	987	1722	907
Deptor		-2.90345	0.000100724	0.00159568	comp139956_c0_seq1	PREDICTED: Mesocricetus auratus DEP domain containing MTOR-interacting protein (Deptor), mRNA	1629	0	279.709	582.495	77.8516	0.133652	383	548	66	81	136
Dera		-1.44888	0.0020842	0.0185411	comp147024_c0_seq1	PREDICTED: Mesocricetus auratus deoxyribose-phosphate aldolase (putative) (Dera), mRNA	1016	0	941.901	1519.73	556.683	0.366305	898	1558	612	725	633
Derl2		-3.65665	0.00254061	0.0218019	comp142976_c0_seq2	PREDICTED: Mesocricetus auratus derlin 2 (Derl2), mRNA	1131	0	126.635	282.936	22.4351	0.0792938	288	137	12	28	40
Desi2		1.66263	0.00641394	0.045365	comp80018_c0_seq1	PREDICTED: Mesocricetus auratus desumoylating isopeptidase 2 (Desi2), transcript variant X1, mRNA	2493	0	918.189	399.289	1264.12	3.16593	237	408	2252	765	1757
Dgcr2		-1.28702	0.00249031	0.0214562	comp134187_c0_seq1	PREDICTED: Mesocricetus auratus DiGeorge syndrome critical region gene 2 (Dgcr2), transcript variant X2, mRNA	1653	0	1824.75	2825.22	1157.77	0.409798	1485	3130	1439	1245	1504
Dgkd	Hemostasis	-1.96554	0.00139347	0.0133074	comp140768_c1_seq3	PREDICTED: Mesocricetus auratus diacylglycerol kinase, delta 130kDa (Dgkd), mRNA	2895	0	422.141	762.502	195.233	0.256043	504	714	290	220	192
Dgkz	Hemostasis	-2.39516	1.26e-07	4.52e-06	comp135710_c0_seq2	PREDICTED: Mesocricetus auratus diacylglycerol kinase, zeta (Dgkz), transcript variant X5, mRNA	3622	0	1660.99	3231.12	614.238	0.190101	1972	3233	696	581	974
Dhcr24		-2.35464	0.00542786	0.0399471	comp146221_c0_seq1	PREDICTED: Mesocricetus auratus 24-dehydrocholesterol reductase (Dhcr24), mRNA	1968	0	11833.8	22875.7	4472.55	0.195516	9433	28626	5142	5338	5517
Dhcr7		-1.71354	0.00433629	0.033653	comp123255_c0_seq3	PREDICTED: Mesocricetus auratus 7-dehydrocholesterol reductase (Dhcr7), mRNA	1416	0	1289.59	2212.2	674.522	0.304911	1034	2614	839	807	765
Dhfr		-3.09342	0.000414377	0.00476934	comp77951_c0_seq1	PREDICTED: Mesocricetus auratus dihydrofolate reductase (Dhfr), mRNA	716	7e-304	199.811	424.862	49.7778	0.117162	347	314	45	60	73
Dhfr		-1.33204	0.00450517	0.0346246	comp77951_c0_seq2	PREDICTED: Mesocricetus auratus dihydrofolate reductase (Dhfr), mRNA	716	0	940.781	1473.83	585.414	0.397206	859	1526	684	743	651
Dhrs3		-2.59113	3.28e-08	1.35e-06	comp143686_c3_seq2	PREDICTED: Mesocricetus auratus dehydrogenase/reductase (SDR family) member 3 (Dhrs3), mRNA	1600	0	2121.46	4246.54	704.738	0.165956	2336	4573	956	699	914
Dhtkd1		-3.2723	1.73e-05	0.000353464	comp145353_c17_seq1	PREDICTED: Mesocricetus auratus dehydrogenase E1 and transketolase domain containing 1 (Dhtkd1), mRNA	2759	0	1947.25	4213.92	436.141	0.1035	2018	4918	540	454	589
Dhx36	Innate Immunity	Present in Infected	0.000358838	0.0043424	comp142809_c2_seq3	PREDICTED: Mesocricetus auratus DEAH (Asp-Glu-Ala-His) box polypeptide 36 (Dhx36), transcript variant X1, mRNA	3539	0	39.2306	0	65.3843	Present in Infected	0	0	100	40	107
Dhx58	Innate Immunity	2.70072	1.22e-05	0.000259631	comp147287_c0_seq1	PREDICTED: Mesocricetus auratus DEXH (Asp-Glu-X-His) box polypeptide 58 (Dhx58), mRNA	2037	0	712.078	165.57	1076.42	6.50128	85	186	1186	1394	1232
Dhx8		2.87804	7.13e-05	0.00118966	comp144780_c9_seq3	PREDICTED: Mesocricetus auratus DEAH (Asp-Glu-Ala-His) box polypeptide 8 (Dhx8), mRNA	3103	2e-23	374.344	77.8116	572.032	7.3515	90	24	856	438	836
Dido1	Apoptosis	-3.88863	0.00381526	0.0303828	comp76816_c0_seq1	PREDICTED: Mesocricetus auratus death inducer-obliterator 1 (Dido1), mRNA	7468	2e-67	75.4213	171.214	11.5596	0.0675158	130	139	12	12	18
Dio1		-3.44163	3.44e-13	3.27e-11	comp146905_c0_seq1	PREDICTED: Mesocricetus auratus deiodinase, iodothyronine, type I (Dio1), mRNA	774	0	1397.39	3069.69	282.527	0.0920376	2218	2635	337	420	224
Dip2b		-2.49892	6.95e-05	0.00116441	comp143658_c0_seq5	PREDICTED: Mesocricetus auratus DIP2 disco-interacting protein 2 homolog B (Drosophila) (Dip2b), mRNA	3573	0	453.378	895.747	158.466	0.176909	569	868	274	58	280
Dip2c		Present in Infected	0.000107442	0.00167642	comp140496_c0_seq2	PREDICTED: Mesocricetus auratus DIP2 disco-interacting protein 2 homolog C (Drosophila) (Dip2c), transcript variant X1, mRNA	5613	0	73.0313	0	121.719	Present in Infected	0	0	212	135	91
Dixdc1		Present in Infected	0.00036481	0.00437987	comp134765_c0_seq4	PREDICTED: Mesocricetus auratus DIX domain containing 1 (Dixdc1), transcript variant X1, mRNA	2154	0	38.1883	0	63.6472	Present in Infected	0	0	88	49	100
Dkc1		1.91089	0.00051966	0.00580686	comp118195_c0_seq1	PREDICTED: Mesocricetus auratus dyskeratosis congenita 1, dyskerin (Dkc1), mRNA	1007	0	842.674	317.243	1192.96	3.7604	235	265	1735	1051	1608
Dlc1	Adaptive Immunity	Absent in Infected	1.32e-18	2.63e-16	comp143415_c0_seq2	PREDICTED: Mesocricetus auratus deleted in liver cancer 1 (Dlc1) transcript variant X3 mRNA	4140	0	225.47	563.676	0	0	464	412	0	0	0
Dmgdh		-3.68424	1.82e-10	1.13e-08	comp146586_c0_seq1	PREDICTED: Mesocricetus auratus dimethylglycine dehydrogenase (Dmgdh), mRNA	2950	0	4756.42	10648.5	828.368	0.0777919	5752	11601	705	1184	1008
Dmxl2		5.05671	0.00526223	0.0390423	comp143192_c2_seq4	PREDICTED: Mesocricetus auratus Dmx-like 2 (Dmxl2), mRNA	7463	0	68.9022	3.38258	112.582	33.2829	0	6	152	31	256
Dnah10		Present in Infected	0.000297205	0.00387884	comp133258_c0_seq1	PREDICTED: Mesocricetus auratus dynein, axonemal, heavy chain 10 (Dnah10), mRNA	13233	0	31.2326	0	52.0543	Present in Infected	0	0	115	21	64
Dnah14		5.36698	0.00345749	0.0281015	comp119495_c0_seq1	PREDICTED: Mesocricetus auratus dynein, axonemal, heavy chain 14 (Dnah14), mRNA	13473	6e-183	70.9249	2.81881	116.329	41.2687	0	5	135	139	142
Dnah14		7.75819	3.93e-18	7.35e-16	comp119495_c0_seq2	PREDICTED: Mesocricetus auratus dynein axonemal heavy chain 14 (Dnah14) mRNA	13473	8e-273	553.409	4.24729	919.517	216.495	2	5	1174	1005	1141
Dnase1l3		-4.01562	3.88e-07	1.24e-05	comp76895_c0_seq1	PREDICTED: Mesocricetus auratus deoxyribonuclease I-like 3 (Dnase1l3), mRNA	1087	0	263.708	603.318	37.3014	0.0618271	394	571	35	46	52
Dnase2b		-3.46427	0.000446241	0.00510152	comp117534_c0_seq1	PREDICTED: Mesocricetus auratus deoxyribonuclease II beta (Dnase2b), mRNA	1065	0	150.597	331.447	30.0307	0.0906049	217	313	7	55	39
Dnm1l		5.21062	0.00612161	0.0438583	comp138705_c2_seq13	PREDICTED: Mesocricetus auratus dynamin 1-like (Dnm1l), mRNA	1653	0	51.0045	2.25505	83.5042	37.0298	0	4	67	145	71
Dot1l		Present in Infected	0.00121879	0.0119383	comp145021_c2_seq16	PREDICTED: Mesocricetus auratus DOT1-like histone H3K79 methyltransferase (Dot1l), transcript variant X2, mRNA	5778	0	37.7303	0	62.8838	Present in Infected	0	0	108	96	13
Dpy19l1		-2.76465	0.000314003	0.00402082	comp144727_c0_seq17	PREDICTED: Mesocricetus auratus dpy-19-like 1 (C. elegans) (Dpy19l1), mRNA	2037	0	258.469	529.336	77.8916	0.14715	277	588	119	54	119
Dpyd		-1.84866	1.08e-05	0.000235286	comp118576_c0_seq2	PREDICTED: Mesocricetus auratus dihydropyrimidine dehydrogenase (Dpyd), mRNA	3096	0	3540.61	6248.97	1735.03	0.277651	3527	6616	1786	2284	2063
Dpys		-5.43557	5.68e-17	9.25e-15	comp77426_c0_seq1	PREDICTED: Mesocricetus auratus dihydropyrimidinase (Dpys) mRNA	1684	0	5903.07	14263.3	329.573	0.0231064	7745	15488	193	668	223
Dr1		1.31244	0.00687346	0.0477627	comp146751_c0_seq1	PREDICTED: Mesocricetus auratus down-regulator of transcription 1, TBP-binding (negative cofactor 2) (Dr1), mRNA	531	4e-278	1456.97	770.816	1914.41	2.48362	563	654	3246	1788	1975
Dsg4		7.2925	0.00672105	0.0468405	comp139367_c0_seq1	PREDICTED: Mesocricetus auratus desmoglein 4 (Dsg4), mRNA	3470	0	372.777	3.94634	618.664	156.769	0	7	1603	57	782
Dst		-1.37813	0.00469669	0.0358072	comp145507_c11_seq1	PREDICTED: Microtus ochrogaster dystonin (Dst), transcript variant X4, mRNA. [[taxon:79684]]	18089	0	1067.3	1691.9	650.902	0.384717	1173	1515	1001	519	896
Dst		5.60429	0.00472488	0.035999	comp145507_c11_seq6	PREDICTED: Microtus ochrogaster dystonin (Dst), transcript variant X4, mRNA. [[taxon:79684]]	18089	0	33.3617	1.12753	54.8511	48.6473	0	2	50	27	133
Dst		Absent in Infected	1.05e-16	1.62e-14	comp145507_c11_seq12	Dystonin >XP_007607661 PREDICTED: dystonin isoform X7 [Cricetulus griseus] Length = 7689 E-value = 0, Score = 10834, Bitscore = 4177.86, Identities = 2061/2226 (92%), Positives = 2089/2226 (93%), Gaps = 0/2226 (0%)	NA		199.066	497.665	0	0	370	414	0	0	0
Dtx3l	Adaptive Immunity	1.46296	0.00222525	0.0195833	comp144501_c10_seq1	PREDICTED: Mesocricetus auratus deltex 3-like (Drosophila) (Dtx3l), mRNA	2298	0	1931.33	940.256	2592.04	2.75674	640	857	3613	2468	3403
Dusp16		2.92308	0.00144395	0.0137068	comp134390_c0_seq2	PREDICTED: Mesocricetus auratus dual specificity phosphatase 16 (Dusp16), transcript variant X1, mRNA	2385	0	765.904	154.704	1173.37	7.58462	54	206	831	1657	1625
Dusp2		4.93579	0.00435189	0.0337501	comp77844_c0_seq1	PREDICTED: Mesocricetus auratus dual specificity phosphatase 2 (Dusp2), mRNA	951	0	67.0105	3.57119	109.303	30.607	5	0	127	150	107
Dusp3	Innate Immunity	2.84961	9.51e-06	0.00021052	comp83579_c0_seq1	PREDICTED: Mesocricetus auratus dual specificity phosphatase 3 (Dusp3), mRNA	702	0	587.302	124.301	895.969	7.20806	73	128	1323	676	1341
Dusp5		2.83997	0.000906556	0.00933204	comp76919_c0_seq1	PREDICTED: Mesocricetus auratus dual specificity phosphatase 5 (Dusp5), mRNA	1371	0	291.408	62.0541	444.311	7.16006	19	86	652	356	641
Dusp8		9.06198	6.96e-15	8.53e-13	comp118894_c1_seq1	PREDICTED: Mesocricetus auratus dual specificity phosphatase 8 (Dusp8) mRNA	1887	0	362.031	1.12753	602.633	534.474	0	2	792	632	761
Dvl1		-2.25192	0.00162207	0.015061	comp143023_c0_seq5	PREDICTED: Mesocricetus auratus dishevelled segment polarity protein 1 (Dvl1), transcript variant X3, mRNA	2137	0	316.834	602.385	126.467	0.209944	444	506	183	94	195
Dvl1		-2.27846	0.000308401	0.00398544	comp143023_c0_seq6	PREDICTED: Mesocricetus auratus dishevelled segment polarity protein 1 (Dvl1), transcript variant X1, mRNA	3341	0	416.852	796.021	164.074	0.206117	457	833	238	106	274
Dvl1		1.74446	0.000311694	0.00401615	comp143035_c2_seq3	PREDICTED: Mesocricetus auratus eukaryotic translation initiation factor 2, subunit 1 alpha, 35kDa (Eif2s1), mRNA	1970	0	1997.75	828.797	2777.05	3.3507	480	862	4590	2015	3769
Dynll1	Adaptive Immunity	1.88356	0.000151538	0.00222296	comp146173_c0_seq1	PREDICTED: Mesocricetus auratus dynein, light chain, LC8-type 1 (Dynll1), transcript variant X1, mRNA	658	0	1955.38	748.065	2760.25	3.68986	468	734	3105	3595	3067
Dyrk3		6.80293	0.000145027	0.00214415	comp148227_c0_seq1	PREDICTED: Mesocricetus auratus dual-specificity tyrosine-(Y)-phosphorylation regulated kinase 3 (Dyrk3), mRNA	2130	0	113.983	1.69129	188.845	111.657	0	3	376	54	304
Dzip3	Adaptive Immunity	Present in Infected	0.000381251	0.0044615	comp145207_c0_seq16	PREDICTED: Mesocricetus auratus DAZ interacting zinc finger protein 3 (Dzip3), transcript variant X2, mRNA	4493	0	45.0228	0	75.038	Present in Infected	0	0	127	106	29
Eaf2		4.83809	0.00640235	0.0453504	comp139351_c0_seq1	PREDICTED: Mesocricetus auratus ELL associated factor 2 (Eaf2), mRNA	1029	0	44.8879	2.556	73.1092	28.603	2	2	118	45	113
Ece1		-2.39675	3.08e-05	0.00058108	comp118205_c0_seq1	PREDICTED: Mesocricetus auratus endothelin converting enzyme 1 (Ece1), mRNA	2211	0	2343.14	4559.21	865.757	0.189892	2327	5139	1162	766	1261
Ech1		-1.90813	0.000373382	0.00442032	comp146148_c0_seq1	PREDICTED: Mesocricetus auratus enoyl CoA hydratase 1, peroxisomal (Ech1), mRNA	1120	0	5944.12	10617.1	2828.79	0.266437	7027	9930	1268	6336	1492
Echdc1		-1.97506	0.00439833	0.0340012	comp134077_c0_seq2	PREDICTED: Mesocricetus auratus enoyl CoA hydratase domain containing 1 (Echdc1), transcript variant X1, mRNA	900	0	311.482	563.651	143.37	0.254359	284	640	160	103	274
Echdc2		-1.74271	0.00162693	0.0150885	comp146602_c0_seq1	PREDICTED: Mesocricetus auratus enoyl CoA hydratase domain containing 2 (Echdc2), transcript variant X1, mRNA	1017	0	1733.91	2993.19	894.392	0.298809	1556	3338	667	1499	885
Echdc3		-3.8129	3.15e-11	2.24e-09	comp146564_c0_seq1	PREDICTED: Mesocricetus auratus enoyl CoA hydratase domain containing 3 (Echdc3), mRNA	903	0	2288.18	5168.78	367.782	0.0711546	2815	5602	239	690	300
Echs1		-2.64863	5.87e-05	0.00101111	comp144779_c12_seq18	PREDICTED: Mesocricetus auratus enoyl CoA hydratase, short chain, 1, mitochondrial (Echs1), mRNA	1091	0	7901.28	15940.2	2542	0.159471	7874	18299	1752	4033	2969
Edem1		-1.25379	0.00295651	0.0246417	comp118578_c0_seq1	PREDICTED: Mesocricetus auratus ER degradation enhancer, mannosidase alpha-like 1 (Edem1), mRNA	2286	0	4349.09	6674.42	2798.87	0.419344	3492	7415	4100	2634	3515
Edem2		1.51283	0.00170596	0.0156621	comp146642_c0_seq1	PREDICTED: Mesocricetus auratus ER degradation enhancer, mannosidase alpha-like 2 (Edem2), mRNA	1825	0	2067.45	978.802	2793.21	2.8537	529	1066	3872	2116	4425
Eef1e1		1.94161	0.000724078	0.00772101	comp146861_c0_seq1	PREDICTED: Mesocricetus auratus eukaryotic translation elongation factor 1 epsilon 1 (Eef1e1), mRNA	1026	0	691.554	255.676	982.138	3.84134	208	190	1745	812	1075
Efna1		-1.52955	0.000889296	0.00918746	comp147021_c0_seq1	PREDICTED: Mesocricetus auratus ephrin-A1 (Efna1), mRNA	994	0	1063.24	1749.23	605.908	0.346386	992	1846	699	763	691
Egln1		Present in Infected	3.37e-05	0.000628779	comp140628_c5_seq1	PREDICTED: Mesocricetus auratus egl nine homolog 1 (C. elegans) (Egln1), mRNA	1451	0	122.012	0	203.354	Present in Infected	0	0	111	350	230
Egr1		4.11829	6.6e-05	0.00111625	comp119041_c0_seq1	PREDICTED: Mesocricetus auratus early growth response 1 (Egr1), mRNA	3116	0	220.016	20.3336	353.138	17.3672	4	31	461	270	585
Egr1		4.80826	5.32e-06	0.000126646	comp119041_c1_seq1	PREDICTED: Mesocricetus auratus early growth response 1 (Egr1), mRNA	3116	0	232.864	13.5303	379.086	28.0176	0	24	456	409	506
Egr1		5.26137	1.76e-09	9.28e-08	comp119041_c2_seq1	PREDICTED: Mesocricetus auratus early growth response 1 (Egr1), mRNA	3116	0	422.388	18.0404	691.954	38.3558	0	32	801	958	669
Egr2		5.05104	0.00654072	0.045961	comp138068_c0_seq1	PREDICTED: Mesocricetus auratus early growth response 2 (Egr2), transcript variant X1, mRNA	2920	0	45.7581	2.25505	74.7602	33.1523	0	4	92	76	104
Ehbp1		-2.78311	6.86e-06	0.000157558	comp144893_c0_seq9	PREDICTED: Mesocricetus auratus EH domain binding protein 1 (Ehbp1), transcript variant X5, mRNA	3752	0	462.594	949.559	137.951	0.145279	507	1042	272	57	201
Ehhadh		-3.36141	5.09e-13	4.65e-11	comp78362_c0_seq1	PREDICTED: Mesocricetus auratus enoyl-CoA, hydratase/3-hydroxyacyl CoA dehydrogenase (Ehhadh), mRNA	2025	0	8405.39	18337.2	1784.21	0.0973004	10563	19144	1489	3259	1241
Eif2ak2(PKR)	Innate Immunity	2.81194	0.000530354	0.00589864	comp145317_c3_seq1	PREDICTED: Mesocricetus auratus eukaryotic translation initiation factor 2-alpha kinase 2 (Eif2ak2), transcript variant X1, mRNA	1956	0	299.654	64.9533	456.12	7.02228	57	43	745	410	521
Eif2ak2(PKR)	Innate Immunity	4.35275	1.37e-12	1.18e-10	comp145317_c3_seq4	PREDICTED: Mesocricetus auratus eukaryotic translation initiation factor 2-alpha kinase 2 (Eif2ak2), transcript variant X1, mRNA	1956	0	1013.96	80.0966	1636.53	20.4319	34	99	2054	1767	2096
Eif2ak2(PKR)	Innate Immunity	Present in Infected	0.000478953	0.00541561	comp145317_c3_seq10	PREDICTED: Mesocricetus auratus eukaryotic translation initiation factor 2-alpha kinase 2 (Eif2ak2), transcript variant X1, mRNA	1956	0	78.2182	0	130.364	Present in Infected	0	0	128	50	326
Eif2s2		1.65001	0.000501559	0.00562574	comp77323_c0_seq1	PREDICTED: Mesocricetus auratus eukaryotic translation initiation factor 2, subunit 2 beta, 38kDa (Eif2s2), mRNA	1501	0	4509.83	1975.38	6199.47	3.13837	1311	1843	10378	5184	7352
Eif4a1		1.58558	0.00252453	0.0216953	comp139211_c2_seq1	PREDICTED: Mesocricetus auratus eukaryotic translation initiation factor 4A1 (Eif4a1), mRNA	717	0	10084.5	4582.26	13752.7	3.00129	2720	4682	18203	13780	18107
Eif5a2		5.80088	0.00184848	0.0167448	comp143537_c0_seq1	PREDICTED: Mesocricetus auratus eukaryotic translation initiation factor 5A2 (Eif5a2), mRNA	304	1e-154	95.4158	2.81881	157.147	55.7494	0	5	348	43	220
Eif6		2.11363	0.0032938	0.0269995	comp132801_c1_seq1	PREDICTED: Mesocricetus auratus eukaryotic translation initiation factor 6 (Eif6), mRNA	750	0	387.472	129.301	559.587	4.3278	80	128	922	475	669
Eif6		1.62036	0.00162629	0.0150883	comp132801_c1_seq2	PREDICTED: Mesocricetus auratus eukaryotic translation initiation factor 6 (Eif6), mRNA	750	0	1433.13	638.447	1962.92	3.07452	309	741	2408	2040	2678
Elf3		4.08992	0.00501824	0.0376756	comp119201_c1_seq1	PREDICTED: Mesocricetus auratus E74-like factor 3 (ets domain transcription factor, epithelial-specific ) (Elf3), mRNA	1818	0	119.714	11.2753	192.006	17.029	0	20	158	324	172
Elf3		3.17402	0.00705079	0.0487244	comp119201_c1_seq2	PREDICTED: Mesocricetus auratus E74-like factor 3 (ets domain transcription factor, epithelial-specific ) (Elf3), mRNA	1818	0	244.381	42.0235	379.286	9.02556	32	34	389	617	293
Elmsan1		4.40243	0.000336553	0.00421378	comp143408_c1_seq1	PREDICTED: Mesocricetus auratus ELM2 and Myb/SANT-like domain containing 1 (Elmsan1), transcript variant X1, mRNA	3998	0	162.336	12.4028	262.291	21.1478	0	22	471	115	420
Elovl2		-5.03941	2.3e-23	8.03e-21	comp146349_c0_seq1	PREDICTED: Mesocricetus auratus ELOVL fatty acid elongase 2 (Elovl2) mRNA	1149	0	8044.03	19232.8	584.831	0.0304079	12233	18617	807	757	505
Elovl7		5.51331	1.66e-10	1.04e-08	comp147758_c0_seq1	PREDICTED: Mesocricetus auratus ELOVL fatty acid elongase 7 (Elovl7), transcript variant X1, mRNA	1680	0	404.43	14.5455	664.352	45.6741	3	22	1079	437	982
Elvol5		-1.63706	0.000108457	0.00168782	comp77407_c0_seq1	PREDICTED: Mesocricetus auratus ELOVL fatty acid elongase 5 (Elovl5), mRNA	2792	0	4231.88	7137.51	2294.79	0.321511	4419	7062	3220	2978	1917
Elvol5		-2.73112	4.57e-10	2.66e-08	comp77407_c1_seq1	PREDICTED: Mesocricetus auratus ELOVL fatty acid elongase 5 (Elovl5), mRNA	2792	0	3128.5	6379.94	960.877	0.150609	3708	6619	1249	1039	1185
Emb		5.77694	0.00293566	0.0245338	comp141627_c0_seq1	PREDICTED: Mesocricetus auratus embigin (Emb), mRNA	1176	0	56.3185	1.69129	92.7366	54.8319	0	3	122	81	139
Eml4		2.0824	0.00282849	0.0238126	comp118589_c0_seq1	PREDICTED: Mesocricetus auratus echinoderm microtubule associated protein like 4 (Eml4), mRNA	2352	0	1512.31	514.205	2177.72	4.23512	390	418	3857	1184	3231
Eml4		3.37764	1.93e-08	8.38e-07	comp118589_c0_seq2	PREDICTED: Mesocricetus auratus echinoderm microtubule associated protein like 4 (Eml4), mRNA	2352	0	881.488	132.83	1380.59	10.3937	51	171	1982	1164	1958
Emp1		3.14533	0.00187256	0.0169306	comp79433_c0_seq1	Rattus norvegicus epithelial membrane protein 1 (Emp1), mRNA. [[taxon:10116]]	2685	3e-84	211.988	37.1341	328.557	8.84784	7	57	508	348	333
Emp2		-2.05127	0.000984034	0.0100297	comp147651_c0_seq1	PREDICTED: Mesocricetus auratus epithelial membrane protein 2 (Emp2), transcript variant X1, mRNA	519	1e-271	617.591	1133.69	273.527	0.241271	543	1323	403	307	274
Enpp2		-5.98616	8.14e-06	0.00018297	comp137792_c0_seq12	PREDICTED: Mesocricetus auratus ectonucleotide pyrophosphatase/phosphodiesterase 2 (Enpp2), mRNA	2454	0	96.3022	235.19	3.71027	0.0157756	188	179	0	11	0
Enpp2		-7.42298	1.8e-08	7.84e-07	comp137792_c0_seq14	PREDICTED: Mesocricetus auratus ectonucleotide pyrophosphatase/phosphodiesterase 2 (Enpp2) mRNA	2454	0	340.946	844.979	4.92387	0.00582721	359	1044	0	5	13
Enpp2		-4.56875	0.005161	0.0385196	comp137792_c0_seq9	PREDICTED: Mesocricetus auratus ectonucleotide pyrophosphatase/phosphodiesterase 2 (Enpp2), mRNA	2454	0	105.562	248.216	10.4592	0.0421376	76	344	0	0	42
Enpp3		7.36841	4.4e-07	1.39e-05	comp78375_c0_seq1	PREDICTED: Mesocricetus auratus ectonucleotide pyrophosphatase/phosphodiesterase 3 (Enpp3), mRNA	2503	0	168.356	1.69129	279.467	165.239	0	3	375	192	482
Enpp4		3.50802	2.24e-09	1.15e-07	comp133663_c0_seq1	PREDICTED: Mesocricetus auratus ectonucleotide pyrophosphatase/phosphodiesterase 4 (putative) (Enpp4), mRNA	1368	0	992.438	137.342	1562.5	11.3767	66	160	2214	1382	2158
Entpd5		2.71517	0.000726064	0.00773525	comp144792_c13_seq2	PREDICTED: Mesocricetus auratus ectonucleoside triphosphate diphosphohydrolase 5 (Entpd5), transcript variant X1, mRNA	2090	0	509.123	117.309	770.333	6.56669	64	127	1262	392	1283
Entpd8		-4.22977	1.63e-06	4.49e-05	comp143271_c1_seq11	PREDICTED: Mesocricetus auratus ectonucleoside triphosphate diphosphohydrolase 8 (Entpd8), transcript variant X2, mRNA	1485	0	473.655	1096.48	58.4403	0.0532983	513	1295	56	90	56
Eny2		Present in Infected	0.000668765	0.00723172	comp143888_c1_seq6	PREDICTED: Mesocricetus auratus enhancer of yellow 2 homolog (Drosophila) (Eny2), transcript variant X2, mRNA	1186	0	47.6081	0	79.3468	Present in Infected	0	0	194	45	61
Ep300	Hemostasis	Present in Infected	0.000329388	0.00415738	comp145566_c2_seq8	PREDICTED: Mesocricetus auratus E1A binding protein p300 (Ep300), mRNA	8748	4e-302	52.2147	0	87.0245	Present in Infected	0	0	98	147	51
Ep300	Hemostasis	Present in Infected	0.0004441	0.00508403	comp145566_c4_seq17	PREDICTED: Mesocricetus auratus E1A binding protein p300 (Ep300), mRNA	8748	0	66.0277	0	110.046	Present in Infected	0	0	56	85	270
Epb4.1l4b	Hemostasis	-2.59855	8.82e-08	3.31e-06	comp144966_c1_seq2	Mus musculus erythrocyte protein band 4.1-like 4b (Epb4.1l4b), mRNA. [[taxon:10090]]	2966	0	989.468	1982.65	327.344	0.165104	1187	2013	386	418	357
Epha2		2.40341	2.62e-05	0.000507369	comp138901_c0_seq1	PREDICTED: Mesocricetus auratus EPH receptor A2 (Epha2), mRNA	2602	0	826.521	231.24	1223.38	5.29051	158	210	1659	1170	1646
Ephx1		Present in Infected	2.36e-28	1.31e-25	comp144956_c1_seq2	PREDICTED: Mesocricetus auratus epoxide hydrolase 1 microsomal (xenobiotic) (Ephx1) mRNA	1035	1e-208	792.411	0	1320.68	Present in Infected	0	0	1528	1465	1770
Ephx1		-6.80662	2.75e-20	6.74e-18	comp144956_c1_seq5	PREDICTED: Mesocricetus auratus epoxide hydrolase 1 microsomal (xenobiotic) (Ephx1) mRNA	1035	7e-224	618.622	1526.11	13.6329	0.00893315	828	1658	54	0	0
Ephx1		-2.31988	4.57e-07	1.44e-05	comp144956_c1_seq6	PREDICTED: Mesocricetus auratus epoxide hydrolase 1, microsomal (xenobiotic) (Ephx1), mRNA	1035	2e-226	1375.87	2645.04	529.759	0.200284	1494	2799	490	515	933
Ephx2		-1.56083	0.000522214	0.00582445	comp146089_c0_seq1	PREDICTED: Mesocricetus auratus epoxide hydrolase 2, cytoplasmic (Ephx2), mRNA	1724	0	10192.6	16892.6	5725.84	0.338955	10412	16773	4873	9241	5536
Eps15		Present in Infected	0.000237923	0.00325335	comp140499_c0_seq3	PREDICTED: Mesocricetus auratus epidermal growth factor receptor pathway substrate 15 (Eps15), mRNA	3018	0	58.4006	0	97.3343	Present in Infected	0	0	128	99	127
Eps8l2		-1.73499	0.000241176	0.00329026	comp119009_c0_seq1	PREDICTED: Cricetulus griseus EPS8-like 2 (Eps8l2), mRNA. [[taxon:10029]]	2157	0	1312.44	2261.87	679.492	0.300411	1514	2094	906	477	1164
Epsti1		3.95521	0.000617151	0.00674724	comp142335_c0_seq3	PREDICTED: Mesocricetus auratus epithelial stromal interaction 1 (breast) (Epsti1), mRNA	984	1e-245	180.582	18.6042	288.567	15.5109	0	33	271	412	326
Epsti1		Present in Infected	0.000350381	0.00429975	comp142335_c0_seq1	PREDICTED: Mesocricetus auratus epithelial stromal interaction 1 (breast) (Epsti1), mRNA	984	2e-262	40.4416	0	67.4026	Present in Infected	0	0	126	28	105
Ercc1		2.4801	0.000722488	0.00770751	comp147494_c0_seq1	PREDICTED: Mesocricetus auratus excision repair cross-complementing rodent repair deficiency, complementation group 1 (includes overlapping antisense sequence) (Ercc1), mRNA	940	2e-45	378.789	101.074	563.932	5.57938	76	83	801	591	652
Ergic1		-1.30795	0.00173359	0.0158795	comp118763_c0_seq1	PREDICTED: Mesocricetus auratus endoplasmic reticulum-golgi intermediate compartment (ERGIC) 1 (Ergic1), mRNA	1293	0	2215.74	3449.5	1393.23	0.403894	1831	3799	1392	1632	1973
Etfa		-1.25083	0.00288744	0.0242103	comp146123_c0_seq1	PREDICTED: Mesocricetus auratus electron-transfer-flavoprotein, alpha polypeptide (Etfa), mRNA	1087	0	5833.2	8944.94	3758.71	0.420206	5573	8806	3746	5501	3845
Etfdh		-1.70537	5.29e-05	0.00092446	comp144357_c6_seq1	PREDICTED: Mesocricetus auratus electron-transferring-flavoprotein dehydrogenase (Etfdh), mRNA	2244	0	5514.56	9442.97	2895.62	0.306643	6144	8966	2365	4864	2642
Ethe1		-1.23607	0.00614817	0.0439824	comp146524_c0_seq1	Mus musculus ethylmalonic encephalopathy 1 (Ethe1), mRNA. [[taxon:10090]]	1497	0	1323.18	2021	857.968	0.424527	1262	1986	971	925	1208
Etnk1		1.65318	0.00157351	0.0146964	comp144501_c23_seq1	PREDICTED: Microtus ochrogaster ethanolamine kinase 1 (Etnk1), mRNA. [[taxon:79684]]	6338	4e-221	927.806	405.66	1275.9	3.14526	373	247	1800	1359	1458
Etnk1		Present in Infected	0.000124562	0.00190031	comp144501_c21_seq1	PREDICTED: Mesocricetus auratus ethanolamine kinase 1 (Etnk1), mRNA	1069	1e-273	70.1955	0	116.993	Present in Infected	0	0	119	102	211
Etnk2		-1.15883	0.00553414	0.0405367	comp146518_c0_seq1	PREDICTED: Mesocricetus auratus ethanolamine kinase 2 (Etnk2), mRNA	1987	0	2968.58	4439.17	1988.19	0.447875	2642	4527	1948	2285	2914
Etnppl		-4.56548	1.16e-12	1.02e-10	comp138285_c0_seq1	PREDICTED: Mesocricetus auratus ethanolamine-phosphate phospho-lyase (Etnppl) transcript variant X1 mRNA	1500	0	462.93	1088.38	45.9657	0.0422333	639	1121	30	71	58
Ets2		1.4695	0.00207632	0.0184778	comp138711_c1_seq2	PREDICTED: Mesocricetus auratus v-ets avian erythroblastosis virus E26 oncogene homolog 2 (Ets2), mRNA	1759	0	2390.99	1159.8	3211.78	2.76925	739	1121	4367	3236	4087
Evi5		-1.49868	0.00113488	0.0112396	comp142085_c0_seq5	PREDICTED: Mesocricetus auratus ecotropic viral integration site 5 (Evi5), mRNA	2670	0	1240.49	2025.86	716.905	0.353877	1343	1892	1033	800	748
Ezr	Innate Immunity	2.43354	1.12e-05	0.000241109	comp146817_c0_seq1	PREDICTED: Mesocricetus auratus ezrin (Ezr), mRNA	1665	0	1565.46	429.919	2322.49	5.40217	227	475	3681	1505	3556
F10	Hemostasis	-2.18427	0.00289418	0.0242326	comp146109_c0_seq1	PREDICTED: Mesocricetus auratus coagulation factor X (F10), mRNA	570	4e-282	8781.42	16506	3631.7	0.220023	7348	19969	3538	5114	4070
F11	Hemostasis	Absent in Infected	0.0038973	0.0308501	comp145634_c3_seq183	PREDICTED: Mesocricetus auratus coagulation factor XI (F11), mRNA	1884	8e-79	130.185	325.463	0	0	432	30	0	0	0
F11	Hemostasis	Absent in Infected	0.00708201	0.0488366	comp145634_c3_seq205	PREDICTED: Mesocricetus auratus coagulation factor XI (F11), mRNA	1884	7e-235	221.128	552.82	0	0	774	0	0	0	0
F11	Hemostasis	Absent in Infected	0.00522203	0.0388012	comp145634_c3_seq392	PREDICTED: Mesocricetus auratus coagulation factor XI (F11), mRNA	1884	2e-283	340.834	852.085	0	0	1193	0	0	0	0
F12	Hemostasis	-1.73641	4.26e-05	0.000767367	comp146334_c0_seq1	PREDICTED: Mesocricetus auratus coagulation factor XII (Hageman factor) (F12), mRNA	1800	0	5246.63	9044.83	2714.49	0.300115	5525	9044	2633	3978	2843
F13b	Hemostasis	-2.29754	4.2e-05	0.000759282	comp145096_c0_seq1	PREDICTED: Mesocricetus auratus coagulation factor XIII, B polypeptide (F13b), mRNA	2040	0	3764.97	7211.95	1466.98	0.20341	3786	7996	1146	2494	1351
F13b	Hemostasis	-2.92803	0.000146844	0.00216613	comp145096_c0_seq2	PREDICTED: Mesocricetus auratus coagulation factor XIII, B polypeptide (F13b), mRNA	2040	0	270.056	563.983	74.1037	0.131393	511	353	44	93	127
F13b	Hemostasis	-1.6771	0.000133386	0.00200113	comp145096_c0_seq4	PREDICTED: Mesocricetus auratus coagulation factor XIII, B polypeptide (F13b), mRNA	2040	0	1473.6	2507.72	784.192	0.312711	1844	2112	559	1324	789
F2	Hemostasis	-1.4423	0.00723093	0.0495112	comp145987_c0_seq1	PREDICTED: Mesocricetus auratus coagulation factor II (thrombin) (F2), mRNA	1966	0	28072.6	45220.8	16640.4	0.367981	25666	47696	14864	23826	19481
F5	Hemostasis	-1.36596	0.00273125	0.0232034	comp141637_c0_seq1	PREDICTED: Mesocricetus auratus coagulation factor V (proaccelerin, labile factor) (F5), mRNA	6503	0	11016.3	17409.2	6754.32	0.387975	10353	17764	7138	9545	6958
F5	Hemostasis	-2.54269	0.000357352	0.00433293	comp141637_c0_seq2	PREDICTED: Mesocricetus auratus coagulation factor V (proaccelerin, labile factor) (F5), mRNA	6503	0	5404.61	10745.3	1844.14	0.171622	5234	12429	2158	831	4092
F7	Hemostasis	-1.85802	6.61e-05	0.00111718	comp140349_c0_seq1	PREDICTED: Mesocricetus auratus coagulation factor VII (serum prothrombin conversion accelerator) (F7), mRNA	1341	0	1430.46	2529.49	697.771	0.275854	1363	2760	704	991	746
F8	Hemostasis	-3.391	0.0014176	0.0134891	comp143816_c2_seq16	PREDICTED: Mesocricetus auratus coagulation factor VIII, procoagulant component (F8), mRNA	6786	0	139.833	305.849	29.1551	0.0953251	193	298	55	15	41
Fabp1		-2.18722	0.00249067	0.0214562	comp77308_c0_seq1	PREDICTED: Mesocricetus auratus fatty acid binding protein 1, liver (Fabp1), mRNA	493	2e-227	264.454	497.333	109.202	0.219575	409	364	55	225	78
FAbp1		-2.25509	9.44e-05	0.00150866	comp145905_c0_seq1	PREDICTED: Mesocricetus auratus fatty acid binding protein 1, liver (Fabp1), mRNA	493	2e-253	34992.1	66564.1	13944.1	0.209484	50778	53740	6215	29528	9699
Fabp4		5.14742	0.001595	0.0148618	comp147709_c0_seq1	PREDICTED: Mesocricetus auratus fatty acid binding protein 4, adipocyte (Fabp4), mRNA	420	2e-140	97.7141	4.5101	159.85	35.4427	0	8	229	98	277
Fabp7		-2.576	6.89e-07	2.07e-05	comp145994_c0_seq1	PREDICTED: Mesocricetus auratus fatty acid binding protein 7, brain (Fabp7), mRNA	475	7e-248	11067.8	22108.1	3707.63	0.167705	18243	16103	2579	7789	1724
Fads1		-1.64188	0.000176641	0.00254412	comp119026_c0_seq5	PREDICTED: Mesocricetus auratus fatty acid desaturase 1 (Fads1), mRNA	1540	0	1548.13	2613.92	837.599	0.320438	1718	2460	991	1190	747
Fads2		-3.72838	1.16e-13	1.19e-11	comp119026_c0_seq2	PREDICTED: Mesocricetus auratus fatty acid desaturase 2 (Fads2), mRNA	1585	0	1091.41	2451.13	184.932	0.0754474	1408	2564	292	154	238
Fads6		-2.6638	0.000180103	0.00258315	comp77129_c0_seq1	PREDICTED: Mesocricetus auratus fatty acid desaturase 6 (Fads6), mRNA	1162	0	531.178	1073.78	169.446	0.157804	512	1256	137	278	165
Fah		-1.911	0.00407319	0.0320399	comp146138_c0_seq1	PREDICTED: Mesocricetus auratus fumarylacetoacetate hydrolase (fumarylacetoacetase) (Fah), mRNA	1583	0	7543.79	13482	3584.97	0.265908	6348	15872	2807	6035	3376
Fahd1		-1.49864	0.000905934	0.00933152	comp146610_c0_seq1	PREDICTED: Mesocricetus auratus fumarylacetoacetate hydrolase domain containing 1 (Fahd1), mRNA	678	0	1573.46	2569.62	909.355	0.353887	1847	2218	1211	990	1083
Fam105b		2.11866	0.00180534	0.0163914	comp133538_c1_seq1	PREDICTED: Mesocricetus auratus family with sequence similarity 105, member B (Fam105b), mRNA	1247	0	564.276	187.733	815.304	4.34289	0	333	1159	866	926
Fam118a		Present in Infected	0.000362867	0.00436893	comp142992_c0_seq4	PREDICTED: Mesocricetus auratus family with sequence similarity 118, member A (Fam118a), mRNA	2314	0	33.6443	0	56.0739	Present in Infected	0	0	26	70	104
Fam120b		-2.39133	0.00106581	0.0106891	comp137821_c0_seq1	PREDICTED: Mesocricetus auratus family with sequence similarity 120B (Fam120b), mRNA	2278	0	300.274	583.777	111.272	0.190606	414	511	132	79	206
Fam120b		-1.69498	0.00291776	0.0244129	comp137821_c1_seq3	PREDICTED: Mesocricetus auratus family with sequence similarity 120B (Fam120b), mRNA	2278	0	542.408	926.692	286.218	0.30886	666	800	370	311	353
Fam120c		Present in Infected	1.64e-14	1.89e-12	comp142059_c0_seq5	PREDICTED: Mesocricetus auratus family with sequence similarity 120C (Fam120c) mRNA	3347	0	480.402	0	800.669	Present in Infected	0	0	999	492	1536
Fam132b		Present in Infected	0.000114443	0.00177056	comp117943_c0_seq2	PREDICTED: Mesocricetus auratus family with sequence similarity 132, member B (Fam132b), mRNA	1008	0	70.4803	0	117.467	Present in Infected	0	0	239	35	182
Fam133b		Present in Infected	0.000360456	0.00435214	comp143920_c0_seq2	PREDICTED: Mesocricetus auratus family with sequence similarity 133, member B (Fam133b), mRNA	750	0	37.115	0	61.8583	Present in Infected	0	0	105	45	81
Fam134b		2.88748	6.62e-09	3.14e-07	comp145436_c0_seq1	PREDICTED: Mesocricetus auratus family with sequence similarity 134, member B (Fam134b), transcript variant X1, mRNA	3159	0	3595.82	742.959	5497.73	7.39977	509	673	8544	4460	7374
Fam13b		Present in Infected	0.000330387	0.00416337	comp144123_c0_seq21	PREDICTED: Mesocricetus auratus family with sequence similarity 13, member B (Fam13b), mRNA	2553	0	137.533	0	229.221	Present in Infected	0	0	225	80	584
Fam13b		Present in Infected	7.21e-05	0.00120033	comp144123_c0_seq25	PREDICTED: Mesocricetus auratus family with sequence similarity 13, member B (Fam13b), mRNA	2553	0	77.47	0	129.117	Present in Infected	0	0	144	55	298
Fam149a		-2.75114	0.00026332	0.0035276	comp141522_c0_seq1	PREDICTED: Mesocricetus auratus family with sequence similarity 149, member A (Fam149a), mRNA	2346	0	264.368	540.497	80.2821	0.148534	265	623	123	64	111
Fam169b		-2.13647	0.00475974	0.0361706	comp141548_c0_seq18	PREDICTED: Mesocricetus auratus family with sequence similarity 169, member B (Fam169b), mRNA	1617	0	234.304	436.758	99.3344	0.227435	220	496	54	133	164
FAM173A		Present in Infected	0.000385618	0.00449932	comp133885_c0_seq6	Q501J2 RecName: Full=Protein FAM173A [Mus musculus]	NA	E-value = 1.53e-128, Score = 959, Bitscore = 374.015, Identities = 195/256 (76%), Positives = 202/256 (78%), Gaps = 27/256 (10%)	38.0567	0	63.4278	Present in Infected	0	0	81	75	71
Fam214a		-3.5577	8.76e-12	6.74e-10	comp139987_c1_seq2	PREDICTED: Mesocricetus auratus family with sequence similarity 214, member A (Fam214a), transcript variant X2, mRNA	4327	0	912.331	2023.11	171.809	0.084923	1336	1896	225	149	260
Fam89a		6.18554	0.00229024	0.0200539	comp86047_c0_seq1	PREDICTED: Mesocricetus auratus family with sequence similarity 89, member A (Fam89a), mRNA	690	2e-256	49.6903	1.12753	82.0655	72.7837	0	2	108	113	67
Fam96a		Absent in Infected	5.24e-11	3.6e-09	comp145377_c8_seq1	PREDICTED: Mesocricetus auratus family with sequence similarity 96, member A (Fam96a), transcript variant X1, mRNA	1238	7e-28	124.652	311.631	0	0	149	364	0	0	0
Fas	Apoptosis	Present in Infected	0.000359715	0.00435079	comp137849_c0_seq2	PREDICTED: Mesocricetus auratus Fas cell surface death receptor (Fas), mRNA	1044	4e-282	45.2203	0	75.3671	Present in Infected	0	0	98	77	99
Fas	Apoptosis	5.25782	1.49e-05	0.000309587	comp137849_c0_seq1	PREDICTED: Mesocricetus auratus Fas cell surface death receptor (Fas), mRNA	1044	0	184.348	7.89268	301.985	38.2614	0	14	435	315	345
Fasn		-5.67728	3.71e-07	1.19e-05	comp146121_c0_seq1	PREDICTED: Mesocricetus auratus fatty acid synthase (Fasn), mRNA	8573	0	35253.8	85624.6	1673.28	0.019542	37734	104075	1905	1165	3210
Fat1		Present in Infected	1.01e-06	2.94e-05	comp141665_c2_seq4	PREDICTED: Mesocricetus auratus FAT atypical cadherin 1 (Fat1) mRNA	14599	0	175.07	0	291.783	Present in Infected	0	0	496	403	123
Fat1		3.14753	0.000265437	0.0035479	comp141665_c2_seq7	PREDICTED: Mesocricetus auratus FAT atypical cadherin 1 (Fat1), mRNA	14599	0	306.178	53.5575	474.592	8.86136	0	95	776	319	687
Fat1		2.58857	1.09e-05	0.000235651	comp141665_c2_seq8	PREDICTED: Mesocricetus auratus FAT atypical cadherin 1 (Fat1), mRNA	14599	0	737.941	184.07	1107.19	6.01504	148	139	1481	1102	1452
Faxdc2		-4.62176	0.00165102	0.0152622	comp142126_c0_seq7	PREDICTED: Mesocricetus auratus fatty acid hydroxylase domain containing 2 (Faxdc2), mRNA	1461	0	72.8523	171.671	6.97283	0.0406173	178	79	0	0	28
Fbf1	Apoptosis	Present in Infected	0.000388094	0.00451785	comp145009_c0_seq65	PREDICTED: Mesocricetus auratus Fas (TNFRSF6) binding factor 1 (Fbf1), mRNA	3435	0	42.6952	0	71.1586	Present in Infected	0	0	52	96	103
Fbp1		-2.78275	4.74e-08	1.87e-06	comp77390_c0_seq1	PREDICTED: Mesocricetus auratus fructose-1,6-bisphosphatase 1 (Fbp1), mRNA	1408	0	15829.2	32490.8	4721.39	0.145315	18808	33804	4484	6363	5795
Fbxo22		Present in Infected	0.000860551	0.00893973	comp144961_c0_seq6	PREDICTED: Mesocricetus auratus F-box protein 22 (Fbxo22), mRNA	1256	5e-81	55.5605	0	92.6009	Present in Infected	0	0	64	172	74
Fbxo27	Adaptive Immunity	5.52876	0.0040639	0.0319834	comp142051_c0_seq24	PREDICTED: Mesocricetus auratus F-box protein 27 (Fbxo27), transcript variant X1, mRNA	843	4e-91	47.5246	1.69129	78.0802	46.1661	0	3	128	84	70
Fbxo27	Adaptive Immunity	7.43378	0.000738327	0.0078413	comp142051_c0_seq15	PREDICTED: Mesocricetus auratus F-box protein 27 (Fbxo27), transcript variant X1, mRNA	843	4e-256	58.7097	0.563763	97.4737	172.898	0	1	63	89	207
Fbxo27	Adaptive Immunity	2.55314	0.0018866	0.0170253	comp142051_c0_seq13	PREDICTED: Mesocricetus auratus F-box protein 27 (Fbxo27), transcript variant X1, mRNA	843	0	592.986	151.215	887.5	5.86912	102	139	903	1313	870
Fbxo3	Adaptive Immunity	-1.1375	0.00662718	0.0463493	comp145377_c8_seq3	PREDICTED: Mesocricetus auratus F-box protein 3 (Fbxo3), mRNA	1456	0	2071.98	3079.98	1399.99	0.454545	1848	3122	1721	1755	1500
Fbxo39		Present in Infected	2.46e-08	1.04e-06	comp145408_c6_seq22	PREDICTED: Mesocricetus auratus F-box protein 39 (Fbxo39) mRNA	1704	0	161.957	0	269.928	Present in Infected	0	0	398	289	289
Fcho2		4.66928	3.06e-05	0.000578582	comp133633_c0_seq4	PREDICTED: Mesocricetus auratus FCH domain only 2 (Fcho2), mRNA	3770	0	203.143	12.9665	329.927	25.4445	0	23	503	375	307
Fech		-1.73855	0.00385993	0.0306461	comp133510_c1_seq1	PREDICTED: Cricetulus griseus ferrochelatase (Fech), mRNA. [[taxon:10029]]	2809	3e-49	439.64	758.257	227.228	0.299672	517	690	366	272	173
Fech		-1.43569	0.00100698	0.0102067	comp133510_c0_seq1	PREDICTED: Mesocricetus auratus ferrochelatase (Fech), transcript variant X1, mRNA	2232	0	1575.51	2533.78	936.665	0.369671	1399	2722	1309	1005	1073
Fgd1		1.49736	0.00382109	0.030419	comp139806_c0_seq1	PREDICTED: Mesocricetus auratus FYVE, RhoGEF and PH domain containing 1 (Fgd1), mRNA	4164	0	1271.64	607.292	1714.54	2.82326	323	668	2452	1710	2083
Fgd4		-2.48048	0.00308748	0.025572	comp145080_c1_seq1	PREDICTED: Mesocricetus auratus FYVE, RhoGEF and PH domain containing 4 (Fgd4), mRNA	1720	0	405.187	798.38	143.058	0.179185	394	917	106	0	467
Fgfr2	Innate Immunity	-2.84134	0.000205866	0.00288852	comp141916_c1_seq4	PREDICTED: Mesocricetus auratus fibroblast growth factor receptor 2 (Fgfr2), mRNA	2610	0	258.831	535.086	74.6611	0.139531	274	602	65	59	154
Fgfr2	Innate Immunity	-4.10973	1.35e-05	0.000283635	comp141916_c1_seq5	PREDICTED: Mesocricetus auratus fibroblast growth factor receptor 2 (Fgfr2), mRNA	2610	0	190.067	437.184	25.3229	0.0579227	309	384	36	9	53
Fgfr2	Innate Immunity	-2.82332	0.000336168	0.00421167	comp141916_c1_seq6	PREDICTED: Mesocricetus auratus fibroblast growth factor receptor 2 (Fgfr2), mRNA	2610	0	291.716	601.761	85.0198	0.141285	275	719	88	88	133
Fggy		-2.25605	0.00029967	0.00390243	comp134359_c0_seq1	PREDICTED: Mesocricetus auratus FGGY carbohydrate kinase domain containing (Fggy), transcript variant X1, mRNA	1898	0	1034.02	1967.29	411.843	0.209345	1010	2210	218	795	356
Fh		-1.31927	0.00157822	0.0147286	comp146599_c0_seq1	PREDICTED: Mesocricetus auratus fumarate hydratase (Fh), mRNA	1622	0	2109.11	3293.21	1319.72	0.400739	1965	3352	1422	1808	1409
Filip1l		2.57419	6.47e-07	1.97e-05	comp118235_c0_seq1	PREDICTED: Mesocricetus auratus filamin A interacting protein 1-like (Filip1l), transcript variant X2, mRNA	3280	0	1452.97	365.69	2177.82	5.95537	246	337	2835	1981	3188
Fip1l1		4.51926	0.000482249	0.00544511	comp138599_c0_seq3	PREDICTED: Mesocricetus auratus factor interacting with PAPOLA and CPSF1 (Fip1l1), mRNA	2001	0	151.663	10.7115	245.631	22.9316	0	19	221	283	379
Fkbp5		4.90577	5.73e-17	9.28e-15	comp142238_c5_seq1	PREDICTED: Mesocricetus auratus FK506 binding protein 5 (Fkbp5), mRNA	1397	0	1501.03	81.6394	2447.29	29.9768	48	84	3055	2046	3959
Fkbp5		Present in Infected	0.000369483	0.00439517	comp142238_c5_seq2	PREDICTED: Mesocricetus auratus FK506 binding protein 5 (Fkbp5), mRNA	1397	0	39.5747	0	65.9578	Present in Infected	0	0	99	55	90
Fkbp8		-1.54968	0.000313926	0.00402082	comp78401_c0_seq1	PREDICTED: Mesocricetus auratus FK506 binding protein 8, 38kDa (Fkbp8), mRNA	1206	0	1508.63	2493.8	851.846	0.341585	1493	2532	717	1300	933
Fkbp9		-1.9196	0.000105012	0.00164607	comp83669_c0_seq1	PREDICTED: Mesocricetus auratus FK506 binding protein 9, 63 kDa (Fkbp9), mRNA	2042	0	1055.55	1889.64	499.485	0.264328	981	2109	626	494	702
Flrt2		5.01352	0.00475909	0.0361706	comp132703_c0_seq1	PREDICTED: Mesocricetus auratus fibronectin leucine rich transmembrane protein 2 (Flrt2), transcript variant X1, mRNA	3281	0	33.4549	1.69129	54.6307	32.3012	0	3	96	34	76
Fmnl2		Present in Infected	0.00159215	0.0148411	comp144186_c0_seq3	PREDICTED: Mesocricetus auratus formin-like 2 (Fmnl2), transcript variant X2, mRNA	3347	0	142.255	0	237.091	Present in Infected	0	0	261	464	59
Fmnl2		Present in Infected	0.00084781	0.00882278	comp77075_c0_seq1	PREDICTED: Mesocricetus auratus formin-like 2 (Fmnl2), transcript variant X1, mRNA	3753	0	39.9607	0	66.6011	Present in Infected	0	0	112	11	139
Fmnl3		Present in Infected	0.00520728	0.0387462	comp142074_c0_seq4	PREDICTED: Mesocricetus auratus formin-like 3 (Fmnl3), transcript variant X1, mRNA	3665	0	35.3562	0	58.927	Present in Infected	0	0	118	0	117
Fmo1		-3.1362	1.1e-07	4.04e-06	comp146300_c0_seq1	PREDICTED: Mesocricetus auratus flavin containing monooxygenase 1 (Fmo1), mRNA	1599	0	6334.53	13528.3	1538.69	0.113739	7180	14900	994	2844	1319
Fmo3		-2.93339	3.16e-05	0.000592181	comp134081_c0_seq1	PREDICTED: Mesocricetus auratus flavin containing monooxygenase 3 (Fmo3), mRNA	1602	0	307.453	642.476	84.1041	0.130906	362	681	105	108	85
Fmo3		-1.8534	0.000136301	0.00203587	comp134081_c0_seq4	PREDICTED: Mesocricetus auratus flavin containing monooxygenase 3 (Fmo3), mRNA	1602	0	1720.46	3039.44	841.136	0.27674	1691	3249	605	1420	841
Fmo5		-3.1645	2.74e-08	1.15e-06	comp146299_c0_seq1	PREDICTED: Mesocricetus auratus flavin containing monooxygenase 5 (Fmo5), mRNA	1107	0	10306.6	22073.7	2461.87	0.11153	11780	24230	3421	2149	3507
Fmr1		1.83828	0.001885	0.0170182	comp138727_c1_seq4	PREDICTED: Mesocricetus auratus fragile X mental retardation 1 (Fmr1), transcript variant X1, mRNA	1403	0	679.136	266.799	954.027	3.57583	192	230	1361	1163	876
Fn1	Hemostasis	-3.41569	4.08e-10	2.39e-08	comp137000_c0_seq1	PREDICTED: Mesocricetus auratus fibronectin 1 (Fn1), transcript variant X7, mRNA	7830	0	8683.98	19034.4	1783.67	0.0937077	10360	20638	1743	2264	2329
Fn1		-3.49368	7.45e-07	2.22e-05	comp137000_c0_seq2	PREDICTED: Mesocricetus auratus fibronectin 1 (Fn1), transcript variant X9, mRNA	7545	0	32067.4	70747.5	6280.7	0.0887762	35389	80657	3981	10159	7425
Fn1		-2.69515	3.05e-06	7.82e-05	comp137000_c0_seq3	PREDICTED: Mesocricetus auratus fibronectin 1 (Fn1), transcript variant X6, mRNA	7905	0	29393	59663.5	9212.69	0.154411	33370	63554	6989	10563	15602
Fndc4		Present in Infected	8.06e-05	0.00131725	comp118982_c0_seq2	PREDICTED: Mesocricetus auratus fibronectin type III domain containing 4 (Fndc4), mRNA	1555	0	76.8923	0	128.154	Present in Infected	0	0	172	122	175
Fnip1		Present in Infected	4.54e-09	2.22e-07	comp142904_c0_seq6	PREDICTED: Mesocricetus auratus folliculin interacting protein 1 (Fnip1) transcript variant X2 mRNA	4695	0	286.24	0	477.066	Present in Infected	0	0	980	246	589
Fnip2		-1.93306	2.92e-05	0.000557257	comp143949_c0_seq2	PREDICTED: Mesocricetus auratus folliculin interacting protein 2 (Fnip2), mRNA	3345	0	1467.38	2633.84	689.734	0.261874	1768	2432	995	567	993
Fos	Innate Immunity	3.17205	0.00544879	0.0400639	comp147894_c0_seq1	PREDICTED: Mesocricetus auratus FBJ murine osteosarcoma viral oncogene homolog (Fos), transcript variant X1, mRNA	2163	0	161.327	27.7769	250.36	9.01324	16	29	300	294	303
Fosl1	Innate Immunity	Present in Infected	0.00050026	0.00561382	comp133080_c0_seq6	PREDICTED: Mesocricetus auratus FOS-like antigen 1 (Fosl1), mRNA	1181	0	109.098	0	181.829	Present in Infected	0	0	438	37	236
Fosl2	Innate Immunity	3.0908	1.3e-07	4.66e-06	comp147333_c0_seq1	PREDICTED: Mesocricetus auratus FOS-like antigen 2 (Fosl2), mRNA	1120	0	942.226	170.947	1456.41	8.51968	102	174	2412	968	2092
Foxa2		-2.71268	6.57e-05	0.00111349	comp138659_c0_seq1	PREDICTED: Mesocricetus auratus forkhead box A2 (Foxa2), transcript variant X2, mRNA	2109	0	337.175	685.973	104.642	0.152546	445	653	98	135	138
Foxo1	General immunity	2.36347	0.00536131	0.0395675	comp143336_c2_seq2	PREDICTED: Mesocricetus auratus forkhead box O1 (Foxo1), mRNA	3137	0	284.596	81.6013	419.925	5.14606	44	89	570	571	335
Foxo4	General immunity	-1.93917	0.00658503	0.0462313	comp147881_c0_seq1	PREDICTED: Mesocricetus auratus forkhead box O4 (Foxo4), mRNA	2006	0	285.835	513.667	133.947	0.260766	304	526	168	137	182
Frmd4b		1.64033	0.00287952	0.0241609	comp142411_c0_seq13	PREDICTED: Mesocricetus auratus FERM domain containing 4B (Frmd4b), mRNA	4508	0	604.681	266.33	830.249	3.11737	335	48	1328	693	1049
FSd1l		Present in Infected	0.000343967	0.00425557	comp142664_c0_seq3	PREDICTED: Mesocricetus auratus fibronectin type III and SPRY domain containing 1-like (Fsd1l), mRNA	1611	0	33.2223	0	55.3704	Present in Infected	0	0	92	51	60
Fsd2		1.60597	0.000642812	0.00698922	comp146172_c0_seq1	PREDICTED: Chinchilla lanigera fibronectin type III and SPRY domain containing 2 (Fsd2), mRNA. [[taxon:34839]]	4442	0.003	5463.76	2454.08	7470.22	3.044	2057	1747	11777	7451	7966
Fst		7.50874	1.38e-05	0.000289447	comp132904_c1_seq1	PREDICTED: Mesocricetus auratus follistatin (Fst), transcript variant X1, mRNA	1843	0	123.657	1.12753	205.344	182.119	0	2	398	99	287
Ftcd		-2.10193	8.6e-07	2.52e-05	comp143089_c4_seq10	PREDICTED: Mesocricetus auratus formimidoyltransferase cyclodeaminase (Ftcd), mRNA	1926	0	3352.85	6211.65	1446.98	0.232946	4107	5815	1506	2039	1522
Fto		-1.76603	0.00134526	0.01293	comp139569_c0_seq1	PREDICTED: Mesocricetus auratus fat mass and obesity associated (Fto), mRNA	1554	0	558.019	968.093	284.636	0.294017	544	1028	349	308	372
Furin		-1.36544	0.00136777	0.0131146	comp118675_c0_seq1	PREDICTED: Mesocricetus auratus furin (paired basic amino acid cleaving enzyme) (Furin), mRNA	2385	0	3398.77	5370.41	2084.34	0.388116	3061	5648	2651	1894	3117
Fxyd1		-2.90284	1.03e-08	4.72e-07	comp146567_c0_seq1	PREDICTED: Mesocricetus auratus FXYD domain containing ion transport regulator 1 (Fxyd1), transcript variant X1, mRNA	553	9e-291	793.365	1652.07	220.895	0.133708	957	1718	162	369	223
Fyco1		5.92087	0.000678769	0.00732252	comp140281_c0_seq1	PREDICTED: Mesocricetus auratus FYVE and coiled-coil domain containing 1 (Fyco1), mRNA	4602	0	165.748	4.5101	273.24	60.5841	0	8	409	75	581
Fzd4		-2.43396	1.8e-06	4.91e-05	comp133877_c0_seq1	PREDICTED: Mesocricetus auratus frizzled family receptor 4 (Fzd4), mRNA	1608	0	903.775	1768.52	327.277	0.185057	1079	1770	442	195	602
G0s2		-3.68451	4.36e-07	1.38e-05	comp147380_c0_seq1	PREDICTED: Mesocricetus auratus G0/G1switch 2 (G0s2), mRNA	312	8e-160	295.315	661.153	51.4226	0.0777772	340	742	31	82	64
G3bp2		1.86847	0.000349741	0.00429856	comp134876_c0_seq2	PREDICTED: Mesocricetus auratus GTPase activating protein (SH3 domain) binding protein 2 (G3bp2), transcript variant X3, mRNA	4169	0	2109.03	814.023	2972.37	3.65146	453	870	5279	2545	3137
G6pc		-3.64535	0.00240371	0.0208377	comp146321_c0_seq1	PREDICTED: Mesocricetus auratus glucose-6-phosphatase, catalytic subunit (G6pc), mRNA	885	0	6332.22	14136	1129.71	0.0799172	5314	18342	1481	412	2477
Gaa		-2.64879	2.27e-05	0.000448872	comp142513_c1_seq8	PREDICTED: Mesocricetus auratus glucosidase, alpha; acid (Gaa), mRNA	2966	0	432.035	871.615	138.982	0.159453	551	848	172	129	209
Gabarapl1		1.60447	0.000985944	0.0100406	comp77327_c0_seq1	PREDICTED: Mesocricetus auratus GABA(A) receptor-associated protein like 1 (Gabarapl1), mRNA	1799	0	5042.33	2266.72	6892.73	3.04084	1239	2451	10734	6366	8174
Gadd45b	General immunity	2.49829	0.0051263	0.0383448	comp146452_c0_seq1	PREDICTED: Mesocricetus auratus growth arrest and DNA-damage-inducible, beta (Gadd45b), mRNA	797	0	1716.79	452.969	2559.34	5.65014	309	412	2923	3851	2098
Gadd45g	General immunity	3.10412	7.96e-05	0.00130464	comp77648_c0_seq1	PREDICTED: Mesocricetus auratus growth arrest and DNA-damage-inducible, gamma (Gadd45g), mRNA	1090	0	354.387	63.7474	548.147	8.59873	34	70	854	475	692
Gak		6.20926	0.00218155	0.0192701	comp134078_c1_seq2	PREDICTED: Mesocricetus auratus cyclin G associated kinase (Gak), transcript variant X2, mRNA	4364	0	50.5063	1.12753	83.4254	73.9899	0	2	113	100	85
Galk1		-2.18324	5.94e-07	1.82e-05	comp146730_c0_seq1	PREDICTED: Mesocricetus auratus galactokinase 1 (Galk1), mRNA	1417	0	1721.06	3234.41	712.154	0.22018	1874	3363	735	975	794
Galm		-1.50652	0.000340875	0.00424158	comp77277_c0_seq1	PREDICTED: Mesocricetus auratus galactose mutarotase (aldose 1-epimerase) (Galm), mRNA	1050	0	2600.23	4254.47	1497.41	0.35196	2606	4245	1527	1938	1840
Gamt		-5.2836	5.34e-08	2.07e-06	comp146344_c0_seq1	PREDICTED: Mesocricetus auratus guanidinoacetate N-methyltransferase (Gamt), mRNA	920	0	1845.12	4441.76	114.033	0.025673	2056	5274	75	231	69
Gar1		Present in Infected	0.000276497	0.00366286	comp135816_c0_seq1	PREDICTED: Mesocricetus auratus GAR1 ribonucleoprotein homolog (yeast) (Gar1), mRNA	792	0	52.7108	0	87.8513	Present in Infected	0	0	193	37	107
Gar1		5.02074	0.00666154	0.0465486	comp135816_c0_seq2	PREDICTED: Mesocricetus auratus GAR1 ribonucleoprotein homolog (yeast) (Gar1), mRNA	792	0	56.0326	2.81881	91.5084	32.4634	0	5	160	91	82
Gar1		Present in Infected	7.24e-07	2.16e-05	comp135816_c0_seq7	PREDICTED: Mesocricetus auratus GAR1 ribonucleoprotein homolog (yeast) (Gar1) mRNA	792	0	143.703	0	239.506	Present in Infected	0	0	431	307	109
Gas2		-2.34231	6.85e-07	2.06e-05	comp134350_c1_seq1	PREDICTED: Mesocricetus auratus growth arrest-specific 2 (Gas2), mRNA	954	0	1066.99	2058.58	405.938	0.197194	1197	2135	445	550	434
Gatsl2		-3.16812	0.00436916	0.0338418	comp143573_c1_seq1	PREDICTED: Mesocricetus auratus GATS protein-like 2 (Gatsl2), mRNA	1476	0	125.456	268.787	29.9026	0.11125	164	269	34	13	68
Gbp1	Interferon	Present in Infected	0.00018049	0.00258702	comp145436_c6_seq7	PREDICTED: Mesocricetus auratus interferon-induced guanylate-binding protein 1-like (LOC101831427), mRNA	1512	5e-125	63.1351	0	105.225	Present in Infected	0	0	165	60	174
Gbp1l	Interferon	4.81513	0.00244518	0.0211433	comp145436_c4_seq6	PREDICTED: Mesocricetus auratus interferon-induced guanylate-binding protein 1-like (LOC101833537), mRNA	2043	9e-164	86.4482	4.99966	140.747	28.1514	7	0	184	78	273
Gbp1l	Interferon	6.58551	4.36e-26	2.12e-23	comp145436_c4_seq2	PREDICTED: Mesocricetus auratus interferon-induced guanylate-binding protein 1-like (LOC101833537) mRNA	2043	0	6017.12	103.705	9959.4	96.0363	71	94	13273	11014	11619
Gbp1l	Interferon	Present in Infected	2.25e-35	3.14e-32	comp145436_c4_seq4	PREDICTED: Mesocricetus auratus interferon-induced guanylate-binding protein 1-like (LOC101833537) mRNA	2043	0	1214.67	0	2024.45	Present in Infected	0	0	2373	2194	2752
Gbp1l	Interferon	10.9004	1.62e-41	4.8e-38	comp145436_c4_seq5	PREDICTED: Mesocricetus auratus interferon-induced guanylate-binding protein 1-like (LOC101833537) mRNA	2043	0	8407.86	7.32891	14008.2	1911.36	0	13	20941	12926	17514
Gbp1l	Interferon	10.4898	1.42e-24	6.15e-22	comp145436_c4_seq9	PREDICTED: Mesocricetus auratus interferon-induced guanylate-binding protein 1-like (LOC101833537) mRNA	2043	0	1589.71	1.84176	2648.29	1437.91	1	2	2228	3097	4181
Gbp1l	Interferon	Present in Infected	6.01e-05	0.00103062	comp145436_c11_seq1	PREDICTED: Mesocricetus auratus interferon-induced guanylate-binding protein 1-like (LOC101833537), mRNA	2043	0	80.9482	0	134.914	Present in Infected	0	0	199	127	168
Gbp2l	Interferon	3.58071	1.44e-05	0.000299502	comp145444_c8_seq1	PREDICTED: Mesocricetus auratus interferon-induced guanylate-binding protein 2-like (LOC101824821), mRNA	1785	1e-104	335.853	44.3146	530.212	11.9647	21	52	745	403	828
Gbp2l	Interferon	4.43557	8.6e-14	8.97e-12	comp145444_c1_seq4	PREDICTED: Mesocricetus auratus interferon-induced guanylate-binding protein 2-like (LOC101824821) mRNA	1785	0	9477.74	708.167	15324.1	21.6391	319	852	20003	16766	18548
Gbp3	Interferon	5.82776	0.00164993	0.0152622	comp145375_c9_seq2	Q61107 RecName: Full=Guanylate-binding protein 4; AltName: Full=GTP-binding pr otein 3; Short=GBP-3; AltName: Full=GTP-binding protein 4; Short=GBP-4; AltName: Full=Guanine nucleotide-binding protein 4; AltName: Full=Guanylate-binding prot ein 3 [Mus musculus]	NA	E-value = 2.08e-28, Score = 291, Bitscore = 116.701, Identities = 59/82 (71%), Positives = 65/82 (79%), Gaps = 10/82 (12%) Frame = +2	77.7508	2.25505	128.081	56.7975	0	4	171	172	108
Gbp3	Interferon	3.65291	3.04e-05	0.000576612	comp145375_c9_seq1	Q61107 RecName: Full=Guanylate-binding protein 4; AltName: Full=GTP-binding pr otein 3; Short=GBP-3; AltName: Full=GTP-binding protein 4; Short=GBP-4; AltName: Full=Guanine nucleotide-binding protein 4; AltName: Full=Guanylate-binding prot ein 3 [Mus musculus]	NA	E-value = 1.55e-36, Score = 349, Bitscore = 139.043, Identities = 65/72 (90%), Positives = 70/72 (97%), Gaps = 0/72 (0%)	289.756	36.4601	458.62	12.5787	25	33	744	444	486
Gcat		-2.77701	0.00231133	0.0202063	comp113234_c0_seq1	PREDICTED: Mesocricetus auratus glycine C-acetyltransferase (Gcat), mRNA	1708	0	173.061	354.971	51.7879	0.145894	186	394	64	51	74
Gcdh		-2.46483	8.41e-09	3.92e-07	comp146286_c0_seq1	PREDICTED: Mesocricetus auratus glutaryl-CoA dehydrogenase (Gcdh), mRNA	2033	0	5083.53	9993.5	1810.21	0.181139	5865	10296	1346	3119	1680
Gchfr		-2.82078	5.25e-09	2.54e-07	comp146583_c0_seq1	PREDICTED: Mesocricetus auratus GTP cyclohydrolase I feedback regulator (Gchfr), mRNA	255	6e-129	978.164	2017.16	285.498	0.141534	1244	2002	261	482	229
Gck		5.93442	1.53e-09	8.2e-08	comp118493_c0_seq1	PREDICTED: Mesocricetus auratus glucokinase (hexokinase 4) (Gck) mRNA	1251	4e-197	794.809	21.4271	1310.4	61.156	30	0	1696	1830	1064
Gclc		-2.72679	1.14e-09	6.22e-08	comp118138_c0_seq1	PREDICTED: Mesocricetus auratus glutamate-cysteine ligase, catalytic subunit (Gclc), transcript variant X1, mRNA	3421	0	3404.98	6939.92	1048.35	0.151061	4376	6766	1688	718	1526
GDf15		8.58837	0.000663058	0.00717654	comp147437_c0_seq1	PREDICTED: Mesocricetus auratus growth differentiation factor 15 (Gdf15), mRNA	912	2e-191	130.423	0.563763	216.996	384.907	0	1	209	402	115
Gdf2		-3.72811	0.000205269	0.0028831	comp137883_c0_seq3	PREDICTED: Mesocricetus auratus growth differentiation factor 2 (Gdf2), mRNA	1287	0	158.078	355.011	26.7898	0.075462	205	370	40	17	44
Gfm2		Present in Infected	0.00242347	0.0209937	comp143219_c1_seq12	PREDICTED: Mesocricetus auratus G elongation factor, mitochondrial 2 (Gfm2), mRNA	2280	0	42.0051	0	70.0086	Present in Infected	0	0	76	130	28
Gga1		-1.99505	0.00329349	0.0269995	comp77178_c0_seq1	PREDICTED: Mesocricetus auratus golgi-associated, gamma adaptin ear containing, ARF binding protein 1 (Gga1), mRNA	1365	1e-17	832.938	1513.01	379.554	0.250859	726	1764	219	700	354
Ghr		-2.38366	0.00022693	0.00313604	comp77414_c0_seq2	PREDICTED: Mesocricetus auratus growth hormone receptor (Ghr), mRNA	1758	1e-178	845.999	1642.8	314.797	0.191622	798	1903	282	373	473
Ghr		-2.10019	6.86e-06	0.000157558	comp77414_c0_seq1	PREDICTED: Mesocricetus auratus growth hormone receptor (Ghr), mRNA	1758	0	8097.58	14997.3	3497.77	0.233227	10060	13857	5601	3240	3979
Gigyf2		Present in Infected	0.00170128	0.0156356	comp145210_c8_seq15	PREDICTED: Mesocricetus auratus GRB10 interacting GYF protein 2 (Gigyf2), mRNA	4063	2e-71	42.7179	0	71.1965	Present in Infected	0	0	166	13	100
Ginm1		5.13524	0.00103419	0.0104336	comp144173_c0_seq10	PREDICTED: Mesocricetus auratus glycoprotein integral membrane 1 (Ginm1), mRNA	987	4e-212	109.022	5.07386	178.321	35.1449	0	9	255	168	230
Ginm1		Present in Infected	0.00035413	0.00430773	comp144173_c0_seq19	PREDICTED: Mesocricetus auratus glycoprotein integral membrane 1 (Ginm1), mRNA	987	4e-212	38.1745	0	63.6242	Present in Infected	0	0	130	33	79
Ginm1		1.66485	0.000746696	0.00792311	comp144173_c0_seq14	PREDICTED: Mesocricetus auratus glycoprotein integral membrane 1 (Ginm1), mRNA	987	5e-305	1620.44	703.782	2231.55	3.1708	406	734	3483	1783	3015
Gjb1		-3.89089	3.51e-07	1.15e-05	comp77406_c0_seq2	PREDICTED: Mesocricetus auratus gap junction protein, beta 1, 32kDa (Gjb1), mRNA	1033	0	3102.31	7043.56	474.808	0.0674101	3465	8104	404	745	488
Gk		-1.28418	0.00290541	0.0243181	comp142463_c1_seq8	PREDICTED: Mesocricetus auratus glycerol kinase (Gk), transcript variant X4, mRNA	3279	0	1911.73	2957.67	1214.43	0.410605	2028	2677	1127	1569	1609
Glb1l3		-6.56466	2.13e-05	0.00042518	comp145748_c0_seq16	PREDICTED: Mesocricetus auratus galactosidase, beta 1-like 3 (Glb1l3), mRNA	1947	4e-250	64.8678	159.64	1.68649	0.0105643	143	102	0	5	0
Glb1l3		-3.79436	3.73e-07	1.2e-05	comp145748_c0_seq33	PREDICTED: Mesocricetus auratus galactosidase, beta 1-like 3 (Glb1l3), mRNA	1947	0	1248.33	2816.34	202.986	0.0720746	1396	3227	263	244	218
Gldc		-3.78623	0.00628371	0.0446564	comp147623_c0_seq1	PREDICTED: Mesocricetus auratus glycine dehydrogenase (decarboxylating) (Gldc), mRNA	3471	3e-40	60.4603	136.329	9.88141	0.0724823	78	143	19	4	15
Gldc		-3.63324	0.000325749	0.00412679	comp77261_c0_seq1	PREDICTED: Mesocricetus auratus glycine dehydrogenase (decarboxylating) (Gldc), mRNA	3471	0	2975.09	6635.57	534.764	0.0805906	2788	8238	691	499	771
Glo1		-1.15081	0.0064409	0.0454745	comp146266_c0_seq1	PREDICTED: Mesocricetus auratus glyoxalase I (Glo1), mRNA	590	1.99999999999999e-310	5198.24	7755.98	3493.07	0.450372	4880	7575	4018	4422	3964
Gls		4.74087	2.08e-05	0.000416144	comp145315_c3_seq5	PREDICTED: Mesocricetus auratus glutaminase (Gls), mRNA	2037	3e-133	203.943	12.4028	331.636	26.7389	0	22	519	216	513
Gls		3.41215	0.00511269	0.0382655	comp143482_c0_seq2	PREDICTED: Mesocricetus auratus glutaminase (Gls), mRNA	2037	0	168.36	24.8056	264.064	10.6453	0	44	486	95	439
Glud1		-2.0686	0.000101909	0.00161016	comp146009_c0_seq1	PREDICTED: Mesocricetus auratus glutamate dehydrogenase 1 (Glud1), mRNA	3013	0	22765.2	41922.2	9993.85	0.23839	22998	45225	10841	12365	12393
Glul		-2.67656	0.00010353	0.0016282	comp144642_c2_seq1	PREDICTED: Mesocricetus auratus glutamate-ammonia ligase (Glul), mRNA	960	0	5419.23	10973.5	1716.4	0.156414	5274	12783	2135	1955	2080
Glyctk		-2.76946	8.38e-07	2.47e-05	comp138777_c0_seq1	PREDICTED: Mesocricetus auratus glycerate kinase (Glyctk), transcript variant X1, mRNA	2038	0	529.716	1085.49	159.197	0.146659	721	1012	45	315	167
Glyctk		-2.80784	0.00285505	0.0239895	comp138777_c0_seq3	PREDICTED: Mesocricetus auratus glycerate kinase (Glyctk), transcript variant X1, mRNA	2038	0	291.37	599.915	85.6734	0.142809	244	755	46	145	101
Glyctk		-3.32117	8.13e-06	0.00018297	comp138777_c0_seq4	PREDICTED: Mesocricetus auratus glycerate kinase (Glyctk), transcript variant X1, mRNA	2038	0	1421.33	3089.63	309.126	0.100053	1500	3580	177	547	321
Gm2a		-2.78027	0.000143153	0.0021209	comp145845_c0_seq7	PREDICTED: Mesocricetus auratus GM2 ganglioside activator (Gm2a), mRNA	641	0	4570.27	9378.01	1365.11	0.145565	4416	11040	1611	1666	1592
Gne		-1.80542	3.56e-05	0.000660167	comp118269_c0_seq1	PREDICTED: Mesocricetus auratus glucosamine (UDP-N-acetyl)-2-epimerase/N-acetylmannosamine kinase (Gne), transcript variant X2, mRNA	2797	0	2033.9	3557.89	1017.91	0.286098	2053	3710	1196	979	1549
Gng10	Hemostasis	1.72337	0.00110814	0.0110023	comp146575_c0_seq1	PREDICTED: Mesocricetus auratus guanine nucleotide binding protein (G protein), gamma 10 (Gng10), mRNA	207	1e-102	1128.75	474.017	1565.24	3.30207	314	443	1930	1977	1651
Gnl3		2.02144	4.82e-05	0.000857238	comp134950_c0_seq1	PREDICTED: Mesocricetus auratus guanine nucleotide binding protein-like 3 (nucleolar) (Gnl3), mRNA	1596	0	1511.23	532.886	2163.45	4.05988	398	441	3231	1989	2718
Gnmt		-6.9714	0.001661	0.0153326	comp140060_c0_seq1	PREDICTED: Mesocricetus auratus glycine N-methyltransferase (Gnmt), mRNA	932	2.99999999999984e-311	3422.47	8455.12	67.3783	0.00796893	9781	2606	106	68	71
Gnmt		-7.53802	0.00602101	0.0433465	comp140060_c0_seq2	PREDICTED: Mesocricetus auratus glycine N-methyltransferase (Gnmt), mRNA	932	5e-176	1029.55	2553.27	13.7381	0.00538058	3162	523	24	8	20
Gnmt		-6.68431	2.67e-34	3.53e-31	comp140060_c0_seq4	PREDICTED: Mesocricetus auratus glycine N-methyltransferase (Gnmt) mRNA	932	0	8798.43	21679.9	210.804	0.00972349	13183	21754	251	302	183
Gnpda2		Present in Infected	0.00036678	0.00437987	comp141870_c0_seq5	PREDICTED: Mesocricetus auratus glucosamine-6-phosphate deaminase 2 (Gnpda2), transcript variant X1, mRNA	1031	2e-276	35.7213	0	59.5355	Present in Infected	0	0	84	59	74
Golt1b		2.14456	0.00012259	0.00187549	comp77264_c0_seq1	PREDICTED: Mesocricetus auratus golgi transport 1B (Golt1b), mRNA	623	0	883.598	289.426	1279.71	4.42156	200	260	1736	1399	1484
Got1		2.10802	0.000105982	0.00165581	comp146037_c0_seq1	PREDICTED: Mesocricetus auratus glutamic-oxaloacetic transaminase 1, soluble (Got1), mRNA	2041	0	11316.4	3789.09	16334.7	4.31098	2207	3925	21143	16637	21625
Got2		-1.72486	0.000196594	0.00278595	comp146180_c0_seq1	PREDICTED: Mesocricetus auratus glutamic-oxaloacetic transaminase 2, mitochondrial (Got2), mRNA	2359	0	6513.22	11200.4	3388.43	0.302527	5898	12395	3479	4132	4483
Gp5	Hemostasis	-7.92597	2.43e-06	6.43e-05	comp148329_c0_seq1	PREDICTED: Mesocricetus auratus glycoprotein V (platelet) (Gp5), mRNA	1704	0	73.4595	182.523	0.750521	0.00411192	104	192	1	0	2
Gp5	Hemostasis	-6.99194	8.76e-12	6.74e-10	comp78403_c1_seq1	PREDICTED: Mesocricetus auratus glycoprotein V (platelet) (Gp5) mRNA	1704	0	206.779	510.927	4.01398	0.00785627	327	492	4	3	8
Gpam		-4.14892	3.94e-05	0.000719978	comp77642_c0_seq1	PREDICTED: Mesocricetus auratus glycerol-3-phosphate acyltransferase, mitochondrial (Gpam), transcript variant X1, mRNA	3586	0	6467.33	14907.8	840.355	0.0563702	6528	18173	994	544	1630
Gpam		-3.81988	1.33e-15	1.77e-13	comp77642_c0_seq2	PREDICTED: Mesocricetus auratus glycerol-3-phosphate acyltransferase mitochondrial (Gpam) transcript variant X1 mRNA	3586	0	7614.69	17208.8	1218.58	0.070811	10052	17790	1573	1466	1313
Gpatch4		Present in Infected	0.000335593	0.00420889	comp128967_c0_seq2	PREDICTED: Mesocricetus auratus G patch domain containing 4 (Gpatch4), mRNA	1280	0	47.4372	0	79.062	Present in Infected	0	0	156	63	74
Gpbp1		2.65893	3.22e-05	0.000602439	comp140628_c3_seq3	PREDICTED: Mesocricetus auratus GC-rich promoter binding protein 1 (Gpbp1), mRNA	1736	0	601.106	143.483	906.187	6.31563	178	29	1368	1106	754
Gpc6		-3.69603	0.000107772	0.00167922	comp141818_c0_seq1	PREDICTED: Mesocricetus auratus glypican 6 (Gpc6), transcript variant X2, mRNA	1711	0	175.199	392.562	30.2896	0.0771586	241	391	65	19	30
Gpd1		-2.52864	4.67e-09	2.28e-07	comp78197_c0_seq1	Rattus norvegicus glycerol-3-phosphate dehydrogenase 1 (soluble) (Gpd1), mRNA. [[taxon:10116]]	2848	2e-36	2936.88	5827.37	1009.89	0.173302	3670	5687	883	1428	1226
Gpd1		-2.3353	6.55e-08	2.52e-06	comp145269_c4_seq39	PREDICTED: Mesocricetus auratus glycerol-3-phosphate dehydrogenase 1 (soluble) (Gpd1), transcript variant X1, mRNA	1246	0	3523.84	6791.08	1345.68	0.198155	3799	7233	1481	1451	1937
Gphn		-1.52891	0.00120838	0.011854	comp119155_c0_seq1	PREDICTED: Mesocricetus auratus gephyrin (Gphn), mRNA	2971	0	962.445	1583.17	548.63	0.346539	885	1687	627	636	706
Gpi		-1.80561	8.03e-05	0.00131334	comp146726_c0_seq1	PREDICTED: Mesocricetus auratus glucose-6-phosphate isomerase (Gpi), transcript variant X1, mRNA	1763	0	1811.58	3169.1	906.556	0.286061	1676	3498	1068	930	1298
Gpld1		-1.89089	5.35e-06	0.000127309	comp146708_c0_seq1	PREDICTED: Mesocricetus auratus glycosylphosphatidylinositol specific phospholipase D1 (Gpld1), mRNA	2880	0	3383.42	6022.63	1623.94	0.26964	3484	6269	1374	2517	1719
Gpnmb		4.61285	4.16e-06	0.000102122	comp117850_c0_seq2	PREDICTED: Mesocricetus auratus glycoprotein (transmembrane) nmb (Gpnmb), mRNA	1850	0	255.063	16.9129	413.83	24.4684	0	30	546	359	622
Gpr116		Present in Infected	0.00277987	0.0235492	comp144958_c0_seq13	PREDICTED: Mesocricetus auratus G protein-coupled receptor 116 (Gpr116), mRNA	2439	0	41.8193	0	69.6988	Present in Infected	0	0	97	10	168
Gpr116		-2.72782	0.000783294	0.00824522	comp144958_c0_seq7	PREDICTED: Mesocricetus auratus G protein-coupled receptor 116 (Gpr116), mRNA	2439	0	204.327	416.507	62.8734	0.150954	269	398	59	126	22
Gpr116		Present in Infected	0.00339651	0.0276974	comp144958_c0_seq8	PREDICTED: Mesocricetus auratus G protein-coupled receptor 116 (Gpr116), mRNA	2439	0	37.4105	0	62.3509	Present in Infected	0	0	86	9	151
Gpr174		Present in Infected	0.000385583	0.00449932	comp140933_c0_seq2	PREDICTED: Mesocricetus auratus G protein-coupled receptor 174 (Gpr174), mRNA	1098	0	36.7911	0	61.3185	Present in Infected	0	0	68	77	73
Gpr176		Present in Infected	0.000175896	0.00253492	comp136317_c1_seq1	PREDICTED: Mesocricetus auratus G protein-coupled receptor 176 (Gpr176), mRNA	2285	2e-63	64.457	0	107.428	Present in Infected	0	0	141	100	153
Gpr176		7.07302	0.00107435	0.010734	comp136317_c0_seq1	PREDICTED: Mesocricetus auratus G protein-coupled receptor 176 (Gpr176), mRNA	2285	0	45.7703	0.563763	75.9081	134.645	0	1	128	34	129
Gpr56		-4.04159	0.00278255	0.0235551	comp134994_c0_seq1	PREDICTED: Mesocricetus auratus G protein-coupled receptor 56 (Gpr56), mRNA	2212	0	87.7011	200.949	12.2025	0.0607241	174	136	0	0	49
Gpr64		-3.71667	0.00324789	0.0267102	comp145556_c0_seq3	PREDICTED: Mesocricetus auratus G protein-coupled receptor 64 (Gpr64), transcript variant X2, mRNA	3379	0	183.042	410.741	31.242	0.0760625	152	536	33	0	92
Gpr64		-3.2229	2.99e-06	7.67e-05	comp145556_c0_seq32	PREDICTED: Mesocricetus auratus G protein-coupled receptor 64 (Gpr64), transcript variant X2, mRNA	3379	0	385.066	829.414	88.8342	0.107105	589	725	270	0	83
Gpr64		Present in Infected	0.00645254	0.0455116	comp145556_c0_seq8	PREDICTED: Mesocricetus auratus G protein-coupled receptor 64 (Gpr64), transcript variant X2, mRNA	3379	0	44.8599	0	74.7665	Present in Infected	0	0	183	2	112
Gprin2		-3.60105	0.00511408	0.0382655	comp131766_c0_seq1	PREDICTED: Mesocricetus auratus G protein regulated inducer of neurite outgrowth 2 (Gprin2), mRNA	1023	0	95.4022	212.267	17.4927	0.0824092	208	113	25	11	30
Gpsm2		-6.08739	0.00141418	0.0134693	comp136788_c0_seq3	PREDICTED: Mesocricetus auratus G-protein signaling modulator 2 (Gpsm2), mRNA	2611	0	117.685	287.863	4.2335	0.0147066	317	109	0	0	17
Gpx1		-1.50924	0.00476486	0.0361784	comp145926_c0_seq1	PREDICTED: Mesocricetus auratus glutathione peroxidase 1 (Gpx1), mRNA	606	0	24062.2	39396	13839.6	0.351296	26752	35988	15404	19004	14218
Grb14	Hemostasis	-1.28217	0.00539432	0.0397618	comp139878_c0_seq2	PREDICTED: Mesocricetus auratus growth factor receptor-bound protein 14 (Grb14), transcript variant X1, mRNA	1966	0	1293.65	2000.37	822.506	0.411176	1050	2218	881	1170	825
Grhpr		-1.69575	0.000211037	0.00295018	comp146794_c0_seq1	PREDICTED: Mesocricetus auratus glyoxylate reductase/hydroxypyruvate reductase (Grhpr), transcript variant X1, mRNA	1197	0	1171.68	2002.14	618.046	0.308693	1294	1912	568	852	752
Grn		-1.39408	0.00306084	0.0253999	comp145195_c5_seq5	PREDICTED: Mesocricetus auratus granulin (Grn), mRNA	1791	0	1206.67	1920.55	730.746	0.380488	1074	2046	821	1171	516
Gsap		Present in Infected	0.000400354	0.00463036	comp145536_c0_seq93	PREDICTED: Mesocricetus auratus gamma-secretase activating protein (Gsap), mRNA	2574	0	46.8287	0	78.0478	Present in Infected	0	0	126	16	164
Gsdmd		2.51586	0.00553526	0.0405367	comp129781_c0_seq5	PREDICTED: Mesocricetus auratus gasdermin D (Gsdmd), mRNA	1461	0	216.045	56.3845	322.486	5.7194	60	24	463	312	403
Gskip		-2.37326	2.12e-06	5.67e-05	comp139783_c0_seq10	PREDICTED: Mesocricetus auratus GSK3B interacting protein (Gskip), mRNA	1305	0	835.293	1619.4	312.558	0.193009	871	1769	413	351	361
Gskip		-3.28604	0.000134036	0.00200961	comp139783_c0_seq6	PREDICTED: Mesocricetus auratus GSK3B interacting protein (Gskip), mRNA	1305	0	199.012	431.218	44.2078	0.102519	378	286	45	90	10
Gstk1		-1.46446	0.005796	0.0421286	comp145056_c10_seq4	PREDICTED: Mesocricetus auratus glutathione S-transferase kappa 1 (Gstk1), mRNA	681	0	2081.98	3372.05	1221.94	0.362372	1927	3540	878	2259	957
Gtf2i	Hemostasis	-2.22553	4.6e-06	0.000111475	comp144244_c0_seq5	PREDICTED: Mesocricetus auratus general transcription factor IIi (Gtf2i), mRNA	2715	0	1099.15	2080.57	444.866	0.213819	1242	2117	676	288	711
Gtf3c1		-3.18367	2.95e-08	1.23e-06	comp144067_c0_seq10	PREDICTED: Mesocricetus auratus general transcription factor IIIC, polypeptide 1, alpha 220kDa (Gtf3c1), transcript variant X1, mRNA	6973	0	872.058	1871.23	205.943	0.110057	1016	2032	263	80	452
Gtpbp2		2.8456	6.68e-07	2.01e-05	comp119283_c0_seq2	PREDICTED: Mesocricetus auratus GTP binding protein 2 (Gtpbp2), transcript variant X1, mRNA	2986	0	928.568	197.03	1416.26	7.18803	103	219	2124	1066	2090
Gtpbp4		1.80776	0.000386282	0.00450265	comp133698_c2_seq1	PREDICTED: Mesocricetus auratus GTP binding protein 4 (Gtpbp4), mRNA	1974	0	1300.17	519.945	1820.32	3.50099	312	527	2730	1422	2616
GVINP1l		Present in Infected	0.000394045	0.00457073	comp145871_c0_seq4	PREDICTED: Mesocricetus auratus interferon-induced very large GTPase 1-like (LOC101833568), partial mRNA	2517	0	41.263	0	68.7717	Present in Infected	0	0	61	94	87
GVINP1l		Absent in Infected	2.74e-53	3.26e-49	comp145871_c0_seq11	PREDICTED: Mesocricetus auratus interferon-induced very large GTPase 1-like (LOC101833568) partial mRNA	2517	0	998.231	2495.58	0	0	1827	2112	0	0	0
Gxylt1		-1.92876	0.0063127	0.0448089	comp142386_c0_seq1	PREDICTED: Mesocricetus auratus glucoside xylosyltransferase 1 (Gxylt1), mRNA	969	8e-195	306.147	549.05	144.211	0.262655	423	438	0	178	338
Gxylt1		8.36186	4.08e-07	1.3e-05	comp142386_c0_seq3	PREDICTED: Mesocricetus auratus glucoside xylosyltransferase 1 (Gxylt1) mRNA	969	8e-195	282.536	1.42847	469.941	328.981	2	0	1019	302	445
Gyg1		1.82185	0.0043357	0.033653	comp77435_c0_seq1	PREDICTED: Mesocricetus auratus glycogenin 1 (Gyg1), mRNA	1026	3e-178	518.464	205.641	727.013	3.53534	134	195	1051	674	941
Gypc		1.86777	0.00372513	0.0298349	comp147350_c0_seq1	PREDICTED: Mesocricetus auratus glycophorin C (Gerbich blood group) (Gypc), mRNA	297	5e-126	560.017	216.239	789.203	3.64968	122	229	860	1070	848
Gys2		-3.94262	0.000828859	0.00865208	comp118574_c0_seq1	PREDICTED: Mesocricetus auratus glycogen synthase 2 (liver) (Gys2), transcript variant X1, mRNA	2301	0	138.753	316.051	20.5547	0.0650359	317	159	40	31	0
Gys2		-4.88781	1.02e-05	0.000223168	comp118574_c0_seq2	PREDICTED: Mesocricetus auratus glycogen synthase 2 (liver) (Gys2), transcript variant X2, mRNA	2505	0	1310.62	3118.54	105.335	0.0337771	1325	3853	106	151	111
Gys2		-2.78833	2.19e-10	1.34e-08	comp118574_c0_seq4	PREDICTED: Mesocricetus auratus glycogen synthase 2 (liver) (Gys2), transcript variant X1, mRNA	2301	0	1816.86	3731.85	540.197	0.144753	2205	3826	420	904	519
GZI		6.13188	2.25e-05	0.000446329	comp142945_c0_seq11	O35484 RecName: Full=Antizyme inhibitor 1; Short=AZI; AltName: Full=Ornithine decarboxylase antizyme inhibitor [Mus musculus]	NA	E-value = 0, Score = 2305, Bitscore = 892.493, Identities = 426/448 (95%), Positives = 438/448 (97%), Gaps = 0/448 (0%)	863.682	20.3336	1425.91	70.126	4	31	2127	2095	732
Gzmal	Innate Immunity	7.67463	3.11e-20	7.55e-18	comp147037_c0_seq1	PREDICTED: Mesocricetus auratus granzyme A-like (LOC101841412) mRNA	753	0	679.538	5.52529	1128.88	204.311	3	6	1307	1473	1213
Gzmal	Innate Immunity	3.5388	3.25e-07	1.07e-05	comp78160_c0_seq1	PREDICTED: Mesocricetus auratus granzyme A-like (LOC101841676), mRNA	789	0	526.299	71.3794	829.578	11.6221	51	62	1001	1000	962
Gzmbl	Innate Immunity	Present in Infected	0.000409304	0.00471552	comp141682_c0_seq1	PREDICTED: Mesocricetus auratus granzyme B(G,H)-like (LOC101844297), mRNA	891	1e-215	37.4742	0	62.457	Present in Infected	0	0	47	102	65
Gzmbl	Innate Immunity	6.55452	2.8e-14	3.08e-12	comp141682_c0_seq2	PREDICTED: Mesocricetus auratus granzyme B(G H)-like (LOC101844297) mRNA	891	0	482.469	8.49458	798.452	93.9955	4	10	1182	835	877
H3f3b	Hemostasis	1.7315	0.000649761	0.007052	comp146045_c0_seq1	PREDICTED: Mesocricetus auratus H3 histone, family 3B (H3.3B) (H3f3b), mRNA	1700	0	8014.45	3349.91	11124.2	3.32073	2132	3241	16414	11214	12841
Habp2		-1.49619	0.000325337	0.00412377	comp144928_c0_seq1	PREDICTED: Mesocricetus auratus hyaluronan binding protein 2 (Habp2), mRNA	1740	0	4050.83	6611.52	2343.7	0.354488	3651	7102	2427	2979	2916
Hadh		-2.6873	1.61e-07	5.59e-06	comp146145_c0_seq1	PREDICTED: Mesocricetus auratus hydroxyacyl-CoA dehydrogenase (Hadh), mRNA	873	0	8041.24	16305.8	2531.53	0.155253	8925	17616	2083	4257	2288
Hadha		-1.53094	0.000215329	0.00300135	comp77361_c0_seq1	PREDICTED: Mesocricetus auratus hydroxyacyl-CoA dehydrogenase/3-ketoacyl-CoA thiolase/enoyl-CoA hydratase (trifunctional protein), alpha subunit (Hadha), mRNA	2690	0	4797.34	7895.16	2732.14	0.346052	4902	7794	2063	4485	2805
Hagh		-1.53583	0.000762264	0.00805236	comp77554_c0_seq1	PREDICTED: Mesocricetus auratus hydroxyacylglutathione hydrolase (Hagh), transcript variant X1, mRNA	1190	0	1377.34	2269.37	782.662	0.344882	1605	1992	944	908	956
Hagh		-1.55227	0.000372277	0.00441295	comp77554_c0_seq2	PREDICTED: Mesocricetus auratus hydroxyacylglutathione hydrolase (Hagh), transcript variant X1, mRNA	1190	0	4874.13	8061.97	2748.91	0.340973	5250	7649	3589	2827	3571
Hao1		-1.84867	1.95e-05	0.000394648	comp118437_c0_seq1	PREDICTED: Mesocricetus auratus hydroxyacid oxidase (glycolate oxidase) 1 (Hao1), mRNA	1994	0	5121.66	9039.46	2509.79	0.277649	5804	8681	3069	3157	2691
Hao2		1.84214	0.00492416	0.0371874	comp143148_c5_seq17	PREDICTED: Mesocricetus auratus hydroxyacid oxidase 2 (long chain) (Hao2), mRNA	1243	0	817.012	320.24	1148.19	3.58542	165	359	1801	640	1918
Hapln1		-8.3226	3.66e-09	1.82e-07	comp75869_c0_seq1	PREDICTED: Mesocricetus auratus hyaluronan and proteoglycan link protein 1 (Hapln1) mRNA	3650	0	129.485	322.202	1.00642	0.00312355	223	289	3	0	1
Hcn3		-8.01438	2.74e-06	7.12e-05	comp141688_c0_seq1	PREDICTED: Mesocricetus auratus hyperpolarization activated cyclic nucleotide-gated potassium channel 3 (Hcn3) mRNA	3637	7e-122	113.518	282.159	1.09125	0.00386751	103	370	2	1	1
Hcn3		-8.29372	1.68e-09	8.96e-08	comp144637_c9_seq1	PREDICTED: Mesocricetus auratus hyperpolarization activated cyclic nucleotide-gated potassium channel 3 (Hcn3) mRNA	3637	0	444.99	1107.18	3.52826	0.0031867	468	1371	3	6	3
Hdac11		-3.71732	3.69e-09	1.83e-07	comp117693_c0_seq1	PREDICTED: Mesocricetus auratus histone deacetylase 11 (Hdac11), transcript variant X1, mRNA	2485	0	443.647	995.579	75.6921	0.0760282	633	964	65	113	85
Hddc2		2.42048	0.00442967	0.0341769	comp129729_c0_seq1	PREDICTED: Mesocricetus auratus HD domain containing 2 (Hddc2), mRNA	603	0	265.43	73.484	393.395	5.35347	50	67	581	349	518
Hebp1		-2.90988	3.56e-10	2.1e-08	comp146572_c0_seq1	PREDICTED: Mesocricetus auratus heme binding protein 1 (Hebp1), mRNA	597	0	1789.38	3729.16	496.191	0.133057	2086	3972	548	629	585
Heca		-1.59236	0.000390751	0.00453917	comp140844_c1_seq2	PREDICTED: Mesocricetus auratus headcase homolog (Drosophila) (Heca), mRNA	2305	0	1501.82	2507.31	831.493	0.331628	1579	2447	1199	856	964
Hectd2		4.09941	0.00581726	0.0422248	comp144919_c0_seq10	PREDICTED: Mesocricetus auratus HECT domain containing E3 ubiquitin protein ligase 2 (Hectd2), transcript variant X3, mRNA	4593	0	108.426	10.1477	173.945	17.1413	0	18	312	167	156
Hectd3	Adaptive Immunity	-7.84332	0.00715656	0.0491838	comp135773_c0_seq5	PREDICTED: Mesocricetus auratus HECT domain containing E3 ubiquitin protein ligase 3 (Hectd3), mRNA	2672	0	93.5614	232.386	1.01189	0.00435436	293	41	0	3	0
Helz2		2.61369	0.0002067	0.00289807	comp143812_c0_seq1	PREDICTED: Mesocricetus auratus helicase with zinc finger 2, transcriptional coactivator (Helz2), mRNA	8773	0	1144.58	281.056	1720.26	6.12069	283	140	2197	2363	1480
Helz2		4.73274	0.00569542	0.0415561	comp143812_c0_seq11	PREDICTED: Mesocricetus auratus helicase with zinc finger 2, transcriptional coactivator (Helz2), mRNA	8773	0	267.361	16.3491	434.702	26.5887	0	29	918	502	135
Hemoglobin		-2.86679	5.86e-05	0.00100998	comp146259_c0_seq1	P01945 RecName: Full=Hemoglobin subunit alpha; AltName: Full=Alpha-globin; Alt Name: Full=Hemoglobin alpha chain [Mesocricetus auratus]	NA	E-value =4.76e-97, Score = 732, Bitscore = 286.574, Identities = 141/141 (100%), Positives = 141/141 (100%), Gaps = 0/141 (0%)	1764.01	3657.85	501.458	0.137091	3313	2291	508	899	281
Herc2	Adaptive Immunity	-2.01115	4.03e-05	0.000735386	comp145675_c0_seq2	PREDICTED: Mesocricetus auratus HECT and RLD domain containing E3 ubiquitin protein ligase 2 (Herc2), mRNA	14517	0	1036.7	1888.87	468.582	0.248076	1092	1967	536	280	959
Herc4		3.75287	0.00232017	0.0202612	comp138778_c2_seq3	PREDICTED: Mesocricetus auratus HECT and RLD domain containing E3 ubiquitin protein ligase 4 (Herc4), mRNA	2217	0	133.384	15.7132	211.832	13.4811	22	0	310	159	321
Herc4		Present in Infected	0.00136137	0.0130638	comp138778_c2_seq8	PREDICTED: Mesocricetus auratus HECT and RLD domain containing E3 ubiquitin protein ligase 4 (Herc4), mRNA	2217	0	59.9414	0	99.9023	Present in Infected	0	0	125	21	246
Herc6l	Interferon	Present in Infected	0.000320789	0.00408354	comp144525_c2_seq2	PREDICTED: Mesocricetus auratus E3 ISG15--protein ligase Herc6-like (LOC101827770), mRNA	3207	0	48.224	0	80.3734	Present in Infected	0	0	100	49	155
Herc6l	Interferon	Present in Infected	1.24e-08	5.58e-07	comp144525_c2_seq3	PREDICTED: Mesocricetus auratus E3 ISG15--protein ligase Herc6-like (LOC101827770) mRNA	3207	0	605.046	0	1008.41	Present in Infected	0	0	1660	1412	454
Herc6l	Interferon	4.65487	0.000261564	0.00350605	comp144525_c2_seq4	PREDICTED: Mesocricetus auratus E3 ISG15--protein ligase Herc6-like (LOC101827770), mRNA	3207	0	199.465	12.8563	323.87	25.1916	18	0	181	491	452
Herc6l	Interferon	6.02304	5.95e-17	9.56e-15	comp144525_c2_seq7	PREDICTED: Mesocricetus auratus E3 ISG15--protein ligase Herc6-like (LOC101827770) mRNA	3207	0	1688.91	42.846	2786.28	65.0303	0	76	4313	1837	4328
Hes6		-2.22268	0.00402482	0.0317384	comp79059_c0_seq1	PREDICTED: Mesocricetus auratus hairy and enhancer of split 6 (Drosophila) (Hes6), transcript variant X1, mRNA	675	0	242.333	458.491	98.2284	0.214243	282	456	124	98	136
Hfe2		Present in Infected	0.000376832	0.00443379	comp143936_c1_seq1	PREDICTED: Mesocricetus auratus hemochromatosis type 2 (juvenile) (Hfe2), mRNA	1734	4e-266	42.8355	0	71.3925	Present in Infected	0	0	122	79	56
Hgd		-3.18267	5.55e-12	4.38e-10	comp146200_c0_seq1	PREDICTED: Mesocricetus auratus homogentisate 1,2-dioxygenase (Hgd), transcript variant X1, mRNA	1541	0	7862.72	16869.9	1857.95	0.110134	9976	17285	1302	3038	2026
Hgsnat		-3.06001	1.14e-09	6.21e-08	comp142727_c0_seq2	PREDICTED: Mesocricetus auratus heparan-alpha-glucosaminide N-acetyltransferase (Hgsnat), mRNA	2049	0	1322.85	2802.98	336.097	0.119907	1547	3012	463	280	501
HHIP		-3.18555	0.00545905	0.0401145	comp145600_c5_seq11	PREDICTED: Mustela putorius furo hedgehog interacting protein (HHIP), mRNA. [[taxon:9669]]	8993	4e-113	116.327	249.655	27.4407	0.109914	153	249	68	12	25
Hibadh		-1.92883	4.33e-06	0.00010539	comp146278_c0_seq1	PREDICTED: Mesocricetus auratus 3-hydroxyisobutyrate dehydrogenase (Hibadh), mRNA	1290	0	4840.47	8681.14	2280.03	0.262641	5090	8950	1989	3674	2163
Hibch		-1.69183	8.32e-05	0.00135716	comp146947_c0_seq1	PREDICTED: Mesocricetus auratus 3-hydroxyisobutyryl-CoA hydrolase (Hibch), mRNA	2112	0	1725.5	2945.95	911.875	0.309535	1834	2902	918	1329	931
Hipk1		-1.49335	0.00462934	0.0353844	comp144892_c5_seq6	PREDICTED: Mesocricetus auratus homeodomain interacting protein kinase 1 (Hipk1), mRNA	2508	0	763.029	1244.52	442.037	0.355187	770	1232	625	241	815
Hkdc1		Present in Infected	0.000315738	0.00403435	comp144193_c0_seq3	PREDICTED: Mesocricetus auratus hexokinase domain containing 1 (Hkdc1), mRNA	2598	0	47.41	0	79.0167	Present in Infected	0	0	130	24	153
Hltf		Present in Infected	0.000353223	0.00430513	comp136114_c1_seq1	PREDICTED: Mesocricetus auratus helicase-like transcription factor (Hltf), mRNA	3021	0	39.8719	0	66.4532	Present in Infected	0	0	135	31	88
Hmgb2	RRTT	3.31375	0.000189123	0.00269452	comp77606_c0_seq1	PREDICTED: Mesocricetus auratus high mobility group box 2 (Hmgb2), mRNA	1049	0	272.545	42.812	425.701	9.9435	26	43	564	442	539
Hmgcr		2.64746	1.26e-06	3.59e-05	comp77326_c0_seq1	PREDICTED: Mesocricetus auratus 3-hydroxy-3-methylglutaryl-CoA reductase (Hmgcr), transcript variant X1, mRNA	3051	0	10002.5	2404.81	15067.6	6.26562	1265	2663	20987	13551	20875
Hmgcs2		-4.37189	1.01e-11	7.72e-10	comp145960_c0_seq1	PREDICTED: Mesocricetus auratus 3-hydroxy-3-methylglutaryl-CoA synthase 2 (mitochondrial) (Hmgcs2) transcript variant X1 mRNA	1575	0	39163.5	91294.7	4409.35	0.0482979	51250	97009	2210	9109	3128
Hnmt		-6.84467	1.5e-07	5.29e-06	comp120796_c0_seq3	PREDICTED: Mesocricetus auratus histamine N-methyltransferase (Hnmt) mRNA	1018	0	129.179	318.788	2.77365	0.00870061	264	231	10	0	1
Hnmt		-3.15348	2.67e-06	6.94e-05	comp120796_c0_seq4	PREDICTED: Mesocricetus auratus histamine N-methyltransferase (Hnmt), mRNA	1018	0	369.769	791.067	88.9039	0.112385	514	752	101	92	130
Hnrnpa1		1.61467	0.00195325	0.0175682	comp139531_c0_seq4	PREDICTED: Mesocricetus auratus heterogeneous nuclear ribonucleoprotein A1 (Hnrnpa1), transcript variant X2, mRNA	1478	0	1317.14	588.678	1802.78	3.06242	248	730	2434	1610	2591
Hnrnpa1		1.52274	0.00126432	0.0122962	comp139531_c0_seq6	PREDICTED: Mesocricetus auratus heterogeneous nuclear ribonucleoprotein A1 (Hnrnpa1), transcript variant X2, mRNA	1478	0	2623.54	1235.18	3549.11	2.87337	884	1071	4525	3855	4443
Hnrnpc		2.05253	0.0030739	0.0254773	comp140427_c0_seq8	PREDICTED: Mesocricetus auratus heterogeneous nuclear ribonucleoprotein C (C1/C2) (Hnrnpc), transcript variant X1, mRNA	1098	0	465.515	161.134	668.436	4.14832	78	187	751	891	716
Hnrnpdl		2.70128	1.4e-05	0.000293978	comp141808_c1_seq10	PREDICTED: Mesocricetus auratus heterogeneous nuclear ribonucleoprotein D-like (Hnrnpdl), transcript variant X1, mRNA	1543	0	668.185	155.31	1010.1	6.50378	88	164	1444	1101	1101
Hnrnph1		3.5223	0.000766577	0.00808237	comp145036_c4_seq42	PREDICTED: Mesocricetus auratus heterogeneous nuclear ribonucleoprotein H1 (H) (Hnrnph1), mRNA	1350	4e-306	209.716	28.7519	330.358	11.49	0	51	365	405	408
Hnrnph1		1.77414	0.00427359	0.0333082	comp145036_c4_seq11	PREDICTED: Mesocricetus auratus heterogeneous nuclear ribonucleoprotein H1 (H) (Hnrnph1), mRNA	1350	0	704.889	287.451	983.181	3.42034	52	444	1267	975	1343
Hnrnph3		Present in Infected	2.65e-05	0.000512351	comp145036_c4_seq75	PREDICTED: Mesocricetus auratus heterogeneous nuclear ribonucleoprotein H3 (2H9) (Hnrnph3), transcript variant X2, mRNA	1364	0	91.2192	0	152.032	Present in Infected	0	0	227	128	207
Hoga1		-3.25918	3.19e-11	2.27e-09	comp146954_c0_seq1	PREDICTED: Mesocricetus auratus 4-hydroxy-2-oxoglutarate aldolase 1 (Hoga1), transcript variant X1, mRNA	1452	0	1097.33	2371.76	247.72	0.104446	1420	2408	328	263	306
Homer2		4.20353	0.00569317	0.0415524	comp118729_c0_seq2	PREDICTED: Mesocricetus auratus homer homolog 2 (Drosophila) (Homer2), transcript variant X1, mRNA	1620	0	103.322	9.0202	166.19	18.4242	0	16	275	137	203
Hopx		3.8515	0.00346021	0.0281108	comp118696_c0_seq1	PREDICTED: Mesocricetus auratus HOP homeobox (Hopx), transcript variant X1, mRNA	492	2e-257	129.761	14.3208	206.721	14.435	9	14	281	232	231
Hpcal1		-1.59945	0.00643243	0.0454417	comp147483_c0_seq1	PREDICTED: Mesocricetus auratus hippocalcin-like 1 (Hpcal1), mRNA	768	0	440.889	737.271	243.302	0.330003	415	782	254	292	324
Hpse		5.25164	0.00137746	0.0131756	comp117941_c0_seq1	PREDICTED: Mesocricetus auratus heparanase (Hpse), mRNA	1464	0	95.287	4.09681	156.081	38.098	1	6	265	68	266
Hrg	Hemostasis	-2.28333	7.69e-05	0.00126667	comp146115_c0_seq1	PREDICTED: Mesocricetus auratus histidine-rich glycoprotein (Hrg), mRNA	1641	1e-205	1977.8	3779.82	776.459	0.205422	2003	4167	655	1464	471
Hrg	Hemostasis	-3.18617	0.000287198	0.00377726	comp146118_c0_seq1	PREDICTED: Mesocricetus auratus histidine-rich glycoprotein (Hrg), mRNA	1641	0	6102.56	13097.9	1439.03	0.109867	5762	15933	1640	1907	1533
Hrsp12		-1.44254	0.002217	0.0195269	comp77479_c0_seq1	PREDICTED: Mesocricetus auratus heat-responsive protein 12 (Hrsp12), mRNA	387	5e-113	12608.6	20311.9	7473.12	0.367919	12649	20004	8976	10101	7228
Hsd11b1		-1.65929	0.000338592	0.00423089	comp146034_c0_seq1	PREDICTED: Mesocricetus auratus hydroxysteroid (11-beta) dehydrogenase 1 (Hsd11b1), mRNA	1129	0	11811.3	20020.6	6338.44	0.316596	12755	19353	5264	10309	6153
Hsd17b11		-1.94393	4.9e-06	0.000117803	comp118545_c0_seq1	PREDICTED: Mesocricetus auratus hydroxysteroid (17-beta) dehydrogenase 11 (Hsd17b11), mRNA	1052	9e-214	5305.28	9542.83	2480.25	0.259907	6403	8815	2203	4213	2020
Hsd17b11		-2.94217	1.93e-11	1.41e-09	comp118545_c1_seq1	PREDICTED: Mesocricetus auratus hydroxysteroid (17-beta) dehydrogenase 11 (Hsd17b11), mRNA	1052	0	2685.01	5616.39	730.763	0.130113	3553	5461	626	1049	879
Hsd17b13		-3.017	2.86e-10	1.73e-08	comp146067_c1_seq1	PREDICTED: Mesocricetus auratus hydroxysteroid (17-beta) dehydrogenase 13 (Hsd17b13) transcript variant X1 mRNA	903	0	9796.88	20663.2	2552.65	0.123536	13384	19696	2337	3719	2844
Hsd17b2		-1.2392	0.00344856	0.0280449	comp146512_c0_seq1	PREDICTED: Mesocricetus auratus hydroxysteroid (17-beta) dehydrogenase 2 (Hsd17b2), mRNA	1143	0	1643.49	2512.35	1064.25	0.423606	1590	2442	957	1581	1162
Hsd17b4		-2.78503	1.01e-07	3.73e-06	comp146325_c0_seq1	PREDICTED: Mesocricetus auratus hydroxysteroid (17-beta) dehydrogenase 4 (Hsd17b4), mRNA	1953	0	6456.46	13256.2	1923.28	0.145085	7189	14406	1641	3023	1965
Hsdl2		-1.61118	0.000313744	0.00402082	comp118674_c0_seq1	PREDICTED: Mesocricetus auratus hydroxysteroid dehydrogenase like 2 (Hsdl2), mRNA	1170	2e-205	1251.63	2098.65	686.954	0.327331	1291	2087	609	985	807
Hspa1l		Present in Infected	0.00695629	0.0482396	comp145163_c0_seq5	PREDICTED: Mesocricetus auratus heat shock 70kDa protein 1-like (Hspa1l), mRNA	2189	0	70.1987	0	116.998	Present in Infected	0	0	136	234	15
Hspb8		2.69588	3.97e-07	1.27e-05	comp146070_c0_seq1	PREDICTED: Mesocricetus auratus heat shock 22kDa protein 8 (Hspb8), mRNA	685	0	7678.34	1790.78	11603.4	6.4795	886	2054	16576	12106	13393
Hsph1		2.58723	1.5e-05	0.000311963	comp133592_c0_seq1	PREDICTED: Mesocricetus auratus heat shock 105kDa/110kDa protein 1 (Hsph1), transcript variant X1, mRNA	3378	0	768.32	191.808	1152.66	6.00945	117	192	1412	1507	1156
Htra1		-3.67681	2.08e-05	0.000415707	comp147927_c0_seq1	PREDICTED: Mesocricetus auratus HtrA serine peptidase 1 (Htra1), mRNA	2031	0	213.761	478.303	37.4	0.0781932	320	443	61	32	45
huwe1	Adaptive Immunity	Absent in Infected	0.00499271	0.0375577	comp145499_c3_seq20	PREDICTED: Mesocricetus auratus HECT, UBA and WWE domain containing 1, E3 ubiquitin protein ligase (Huwe1), mRNA	14595	0	111.465	278.663	0	0	372	23	0	0	0
Hykk		-3.80358	2.92e-11	2.09e-09	comp140906_c0_seq1	PREDICTED: Mesocricetus auratus hydroxylysine kinase (Hykk), mRNA	1131	0	661.824	1494.06	106.999	0.0716158	941	1458	160	69	174
Iah1		-1.9675	0.000508801	0.00569137	comp137272_c1_seq2	PREDICTED: Mesocricetus auratus isoamyl acetate-hydrolyzing esterase 1 homolog (S. cerevisiae) (Iah1), mRNA	777	0	483.343	873.379	223.319	0.255695	529	879	182	359	226
Iars		-1.6194	0.00047516	0.00537783	comp140662_c0_seq3	PREDICTED: Mesocricetus auratus isoleucyl-tRNA synthetase 2, mitochondrial (Iars2), mRNA	2880	0	1305.34	2192.8	713.692	0.32547	1306	2235	921	562	1171
Ibsp		Present in Infected	2.38e-10	1.46e-08	comp138343_c0_seq1	PREDICTED: Mesocricetus auratus integrin-binding sialoprotein (Ibsp) mRNA	1884	0	203.274	0	338.79	Present in Infected	0	0	491	174	627
Icos	General immunity	6.14985	0.00044591	0.00510019	comp139337_c0_seq1	PREDICTED: Mesocricetus auratus inducible T-cell co-stimulator (Icos), mRNA	597	0	96.9742	2.25505	160.12	71.0052	0	4	202	167	212
Icoslg	General immunity	4.8793	0.00626085	0.0445206	comp120712_c0_seq1	PREDICTED: Mesocricetus auratus inducible T-cell co-stimulator ligand (Icoslg), mRNA	960	0	71.267	3.94634	116.147	29.4317	0	7	106	155	149
Id1		3.54597	0.000735838	0.00782536	comp79220_c0_seq1	PREDICTED: Mesocricetus auratus inhibitor of DNA binding 1, dominant negative helix-loop-helix protein (Id1), mRNA	924	0	192.96	26.0475	304.235	11.68	12	31	583	157	418
Idh1		-2.71579	4.24e-06	0.000103895	comp77680_c0_seq1	PREDICTED: Mesocricetus auratus isocitrate dehydrogenase 1 (NADP+), soluble (Idh1), mRNA	2237	0	12157.3	24743.6	3766.41	0.152218	12765	27718	3875	5476	3779
Idh2		-2.62007	0.000202584	0.0028589	comp77231_c0_seq1	PREDICTED: Mesocricetus auratus isocitrate dehydrogenase 2 (NADP+), mitochondrial (Idh2), mRNA	1696	0	2843.8	5715.09	929.612	0.162659	2714	6699	804	1351	1088
Idi1		1.58707	0.00209808	0.0186157	comp78408_c0_seq1	PREDICTED: Mesocricetus auratus isopentenyl-diphosphate delta isomerase 1 (Idi1), mRNA	852	0	3372.56	1531.15	4600.17	3.00439	854	1634	8017	4415	4365
Ido1	Innate Immunity	7.42242	6.29e-24	2.41e-21	comp77188_c0_seq1	PREDICTED: Mesocricetus auratus indoleamine 2 3-dioxygenase 1 (Ido1) mRNA	1191	0	982.6	9.50976	1631.33	171.542	7	8	2266	1192	2639
Ido2	Innate Immunity	-2.32426	3.48e-06	8.72e-05	comp144463_c6_seq9	PREDICTED: Mesocricetus auratus indoleamine 2,3-dioxygenase 2 (Ido2), mRNA	1218	0	844.375	1624.4	324.356	0.199677	923	1712	354	360	456
Ids		-2.07916	5.34e-05	0.000932367	comp142383_c2_seq1	PREDICTED: Spermophilus tridecemlineatus iduronate 2-sulfatase (Ids), transcript variant X1, mRNA. [[taxon:43179]]	5090	2e-87	772.697	1425.66	337.385	0.236651	966	1305	537	382	293
Ids		-2.38182	3.67e-06	9.1e-05	comp142383_c0_seq1	PREDICTED: Mesocricetus auratus iduronate 2-sulfatase (Ids), transcript variant X1, mRNA	1689	0	832.952	1617.01	310.25	0.191867	975	1633	458	230	470
Idua		-1.19034	0.00646219	0.0455302	comp145353_c19_seq1	PREDICTED: Mesocricetus auratus iduronidase, alpha-L- (Idua), mRNA	2145	3e-112	1486.15	2241.83	982.369	0.4382	1141	2531	1167	1170	1177
Ier3ip1		1.7729	0.00514893	0.0384536	comp146604_c0_seq1	PREDICTED: Mesocricetus auratus immediate early response 3 interacting protein 1 (Ier3ip1), mRNA	428	2e-222	1388.05	566.449	1935.78	3.4174	400	498	3687	1491	2016
Ifi204	Interferon	4.71958	4.05e-17	6.78e-15	comp132955_c0_seq1	PREDICTED: Mesocricetus auratus interferon-activable protein 204-like (LOC101841909) mRNA	1290	0	1867.96	115.247	3036.44	26.3473	99	79	4443	2897	3765
Ifi27i2b	Interferon	9.08642	5.02e-14	5.35e-12	comp77360_c0_seq1	PREDICTED: Mesocricetus auratus interferon alpha-inducible protein 27-like protein 2B-like (LOC101838467) mRNA	717	2e-95	12103.1	37.062	20147.2	543.608	29	29	37077	10901	28550
Ifi35	Interferon	2.4942	0.00293633	0.0245338	comp145690_c3_seq1	PREDICTED: Mesocricetus auratus interferon-induced protein 35 (Ifi35), mRNA	929	1e-293	248.833	65.8201	370.842	5.63417	74	23	554	261	574
Ifi35	Interferon	2.49621	7.48e-07	2.22e-05	comp145690_c3_seq2	PREDICTED: Mesocricetus auratus interferon-induced protein 35 (Ifi35), mRNA	929	0	2116.22	559.075	3154.31	5.64202	351	547	3625	4016	3552
Ifi44	Interferon	5.62004	7.63e-20	1.78e-17	comp77384_c0_seq1	PREDICTED: Mesocricetus auratus interferon-induced protein 44 (Ifi44) mRNA	1482	0	1929.12	64.4998	3172.19	49.1814	39	65	3452	4056	3745
Ifih1	Interferon	2.40079	1.4e-06	3.93e-05	comp77256_c0_seq1	PREDICTED: Mesocricetus auratus interferon induced with helicase C domain 1 (Ifih1), mRNA	1938	0	2378.42	666.493	3519.71	5.28093	368	716	5394	3395	4067
ifit1l	Interferon	3.88633	2.17e-13	2.12e-11	comp145786_c2_seq2	PREDICTED: Mesocricetus auratus interferon-induced protein with tetratricopeptide repeats 1-like (LOC101822883), mRNA	1113	1e-41	4479.73	483.112	7144.14	14.7878	307	468	10893	5752	9854
ifit1l	Interferon	4.03027	9.37e-06	0.000207876	comp145786_c2_seq3	PREDICTED: Mesocricetus auratus interferon-induced protein with tetratricopeptide repeats 1-like (LOC101822883), mRNA	1113	7e-42	963.413	94.4194	1542.74	16.3392	58	94	2141	845	2880
ifit1l	Interferon	5.59448	4.28e-22	1.26e-19	comp145786_c2_seq6	PREDICTED: Mesocricetus auratus interferon-induced protein with tetratricopeptide repeats 1-like (LOC101822883) mRNA	1113	6e-42	4092.99	139.262	6728.82	48.3177	90	133	9762	6059	8917
ifit1l	Interferon	4.30792	2.86e-09	1.43e-07	comp145786_c2_seq4	PREDICTED: Mesocricetus auratus interferon-induced protein with tetratricopeptide repeats 1-like (LOC101822883), mRNA	1113	4e-42	530.045	43.149	854.643	19.8068	17	55	1293	556	1368
Ifit2	Interferon	8.61126	1.29e-29	9.03e-27	comp77683_c0_seq1	PREDICTED: Mesocricetus auratus interferon-induced protein with tetratricopeptide repeats 2 (Ifit2) mRNA	1512	0	13941	59.3136	23195.4	391.064	42	52	34628	16386	35844
Ifit3	Interferon	8.88472	4.48e-26	2.13e-23	comp77693_c0_seq1	PREDICTED: Mesocricetus auratus interferon-induced protein with tetratricopeptide repeats 3 (Ifit3) mRNA	1257	0	22417.5	78.933	37309.9	472.678	45	83	41027	43845	48843
Ifng	Interferon	Present in Infected	0.000122843	0.00187731	comp77772_c0_seq1	PREDICTED: Mesocricetus auratus interferon, gamma (Ifng), mRNA	744	0	71.1616	0	118.603	Present in Infected	0	0	161	144	118
Ifngr2	Interferon	1.85462	0.0017803	0.0162323	comp117859_c0_seq1	PREDICTED: Mesocricetus auratus interferon gamma receptor 2 (interferon gamma transducer 1) (Ifngr2), mRNA	912	5e-146	734.031	285.622	1032.97	3.61657	141	328	1396	1156	1167
Ifrd1	Interferon	6.72468	3.2e-22	9.63e-20	comp77352_c0_seq1	PREDICTED: Mesocricetus auratus interferon-related developmental regulator 1 (Ifrd1) mRNA	1826	0	13573.6	212.561	22480.9	105.762	165	168	36057	19648	27108
Igfals		-3.52378	1.21e-11	9.21e-10	comp118627_c0_seq1	PREDICTED: Mesocricetus auratus insulin-like growth factor binding protein, acid labile subunit (Igfals), mRNA	2134	0	2828	6254.34	543.774	0.0869435	3499	6661	269	1083	444
Igfbp1		3.5324	7.41e-11	4.99e-09	comp146488_c0_seq1	PREDICTED: Mesocricetus auratus insulin-like growth factor binding protein 1 (Igfbp1), mRNA	905	0	1928.47	262.647	3039.02	11.5707	67	381	4094	3442	3391
Igfbp3		-4.43205	1.44e-19	3.2e-17	comp138802_c0_seq1	PREDICTED: Mesocricetus auratus insulin-like growth factor binding protein 3 (Igfbp3), transcript variant X1, mRNA	978	0	1680.77	3928.9	182.009	0.0463256	2739	3499	357	124	201
Igfbp4		-1.21388	0.00516868	0.0385648	comp146004_c0_seq1	PREDICTED: Mesocricetus auratus insulin-like growth factor binding protein 4 (Igfbp4), mRNA	1274	7e-40	9382.82	14245.2	6141.21	0.431106	8228	14844	5579	9662	5918
Igfbp4		-1.8401	3.11e-05	0.000585686	comp146052_c0_seq1	PREDICTED: Mesocricetus auratus insulin-like growth factor binding protein 4 (Igfbp4), mRNA	1274	0	6534.53	11512.9	3215.59	0.279302	7323	11144	3419	4027	3992
Igfbp7		-1.51051	0.00509565	0.0381612	comp146763_c0_seq1	PREDICTED: Mesocricetus auratus insulin-like growth factor binding protein 7 (Igfbp7), mRNA	1115	0	656.829	1075.72	377.565	0.350987	746	963	517	364	499
IGKC-b	Adaptive Immunity	3.03894	0.000977295	0.00997075	comp145186_c0_seq2	P01835 RecName: Full=Ig kappa chain C region, B allele, partial [Rattus norvegicus]	NA	E-value = 1.01e-47, Score = 406, Bitscore = 160.999, Identities = 70/106 (66%), Positives = 85/106 (80%), Gaps = 0/106 (0%)	1711.68	321.06	2638.75	8.21887	118	420	4812	1286	3976
Igsf11		Present in Infected	9.9e-05	0.00157267	comp142160_c0_seq4	PREDICTED: Mesocricetus auratus immunoglobulin superfamily, member 11 (Igsf11), mRNA	1287	0	74.0832	0	123.472	Present in Infected	0	0	203	127	118
Igsf3		Present in Infected	0.000245321	0.00333724	comp143349_c2_seq2	PREDICTED: Mesocricetus auratus immunoglobulin superfamily, member 3 (Igsf3), mRNA	3777	0	56.6043	0	94.3405	Present in Infected	0	0	109	63	183
Igsf5		3.5457	1.01e-07	3.73e-06	comp133246_c0_seq1	PREDICTED: Mesocricetus auratus immunoglobulin superfamily, member 5 (Igsf5), mRNA	1146	0	1679.52	226.757	2648.03	11.6778	87	292	2564	3524	3261
Iigp1	Interferon	4.46645	3.6e-06	8.97e-05	comp145792_c2_seq9	Q9QZ85 RecName: Full=Interferon-inducible GTPase 1 [Mus musculus]	NA	E-value = 4.67e-53, Score = 456, Bitscore = 180.259, Identities = 85/128 (66%), Positives = 98/128 (76%), Gaps = 0/128 (0%)	261.424	19.1319	422.952	22.1072	11	20	565	408	573
Iigp1	Interferon	2.95091	0.00094774	0.00970556	comp145653_c0_seq1	PREDICTED: Mesocricetus auratus interferon-inducible GTPase 1-like (LOC101834989), mRNA	1266	3e-31	255.148	50.6304	391.494	7.73238	33	48	569	390	467
Iigp1	Interferon	3.44877	1.81e-09	9.48e-08	comp145653_c1_seq9	PREDICTED: Mesocricetus auratus interferon-inducible GTPase 1-like (LOC101834191), mRNA	1371	0	1060.82	152.606	1666.3	10.919	100	144	2552	1769	1708
Iigp1	Interferon	5.66237	0.00124375	0.0121359	comp145653_c1_seq11	PREDICTED: Mesocricetus auratus interferon-inducible GTPase 1-like (LOC101834191), mRNA	1371	1e-276	86.7844	2.81881	142.761	50.6459	0	5	251	70	224
Iigp1	Interferon	3.54008	0.000721592	0.00770141	comp145653_c1_seq12	PREDICTED: Mesocricetus auratus interferon-inducible GTPase 1-like (LOC101834989), mRNA	1266	1e-195	180.861	24.5087	285.097	11.6324	28	8	477	170	431
Iigp1	Interferon	Present in Infected	7.28e-06	0.000166043	comp145653_c1_seq18	PREDICTED: Mesocricetus auratus interferon-inducible GTPase 1-like (LOC101834191), mRNA	1371	0	105.442	0	175.737	Present in Infected	0	0	249	91	330
Iigp1	Interferon	5.35037	2.59e-08	1.09e-06	comp145653_c1_seq22	PREDICTED: Mesocricetus auratus interferon-inducible GTPase 1-like (LOC101834191), mRNA	1371	0	299.221	12.0276	490.683	40.7964	5	15	785	295	775
Iigp1	Interferon	4.20019	4.23e-09	2.08e-07	comp145653_c1_seq30	PREDICTED: Mesocricetus auratus interferon-inducible GTPase 1-like (LOC101834191), mRNA	1371	0	522.821	45.7452	840.872	18.3817	38	33	1259	864	930
Iigp1	Interferon	5.59286	7.37e-08	2.81e-06	comp145653_c1_seq23	PREDICTED: Mesocricetus auratus interferon-inducible GTPase 1-like (LOC101833418), mRNA	1410	2e-236	479.978	16.3491	789.065	48.2634	0	29	1311	402	1295
Iigp1	Interferon	4.16699	0.00278466	0.0235645	comp145653_c1_seq34	PREDICTED: Mesocricetus auratus interferon-inducible GTPase 1-like (LOC101833938), mRNA	1236	0	123.098	11.0124	197.821	17.9635	2	17	326	152	258
Iigp1	Interferon	3.37993	5.53e-11	3.78e-09	comp145792_c2_seq1	PREDICTED: Mesocricetus auratus interferon-inducible GTPase 1-like (LOC101823002), partial mRNA	912	3e-61	2781.12	418.457	4356.23	10.4102	237	442	6034	3599	6501
Iigp1	Interferon	3.62874	1.03e-05	0.000224407	comp145792_c2_seq2	PREDICTED: Mesocricetus auratus interferon-inducible GTPase 1-like (LOC101823002), partial mRNA	912	3e-61	361.593	46.2285	571.836	12.3698	0	82	885	429	818
Iigp1	Interferon	3.9557	8.59e-13	7.65e-11	comp144792_c15_seq1	PREDICTED: Mesocricetus auratus interferon-inducible GTPase 1-like (LOC101837503), mRNA	1302	0	1670.4	172.034	2669.3	15.5161	83	200	3515	2670	3539
Iigp1	Interferon	4.58659	4.64e-08	1.84e-06	comp144792_c15_seq4	PREDICTED: Mesocricetus auratus interferon-inducible GTPase 1-like (LOC101837503), mRNA	1302	0	367.556	24.8076	596.055	24.0271	15	25	841	533	819
Iigp1l	Interferon	4.35214	7.15e-06	0.000163738	comp143713_c4_seq1	PREDICTED: Mesocricetus auratus interferon-inducible GTPase 1-like (LOC101833938), mRNA	1236	1e-16	271.086	21.423	437.527	20.4233	0	38	537	546	473
Iigp1l	Interferon	3.878	2.19e-12	1.83e-10	comp146497_c0_seq1		NA		1615.9	175.23	2576.34	14.7026	93	193	2994	2743	3595
Iigp1l	Interferon	Present in Infected	2.31e-07	7.9e-06	comp145792_c2_seq5	PREDICTED: Mesocricetus auratus interferon-inducible GTPase 1-like (LOC101823002) partial mRNA	912	8e-13	140.749	0	234.582	Present in Infected	0	0	311	191	368
Ikbkg	General immunity	2.83424	0.000254229	0.00343289	comp140800_c0_seq5	PREDICTED: Mesocricetus auratus inhibitor of kappa light polypeptide gene enhancer in B-cells, kinase gamma (Ikbkg), transcript variant X1, mRNA	1351	0	395.676	84.5644	603.084	7.13165	0	150	894	588	719
Il15ra	General immunity	Present in Infected	4.93e-08	1.95e-06	comp143749_c2_seq11	PREDICTED: Mesocricetus auratus interleukin 15 receptor alpha (Il15ra) mRNA	798	0	155.312	0	258.853	Present in Infected	0	0	437	241	270
Il16	Cytokine signaling	-3.08925	5.94e-05	0.00102244	comp144966_c0_seq4	PREDICTED: Mesocricetus auratus interleukin 16 (Il16), mRNA	3987	7e-93	265.436	564.155	66.2891	0.117501	396	499	100	70	70
Il18bp	Cytokine signaling	8.17732	1.01e-13	1.05e-11	comp132957_c0_seq2	PREDICTED: Mesocricetus auratus interleukin 18 binding protein (Il18bp) mRNA	649	0	968.526	5.56342	1610.5	289.48	7	1	1515	2300	1816
Il1b	Cytokine signaling, M1	2.49022	0.00364374	0.0293414	comp147566_c0_seq1	PREDICTED: Mesocricetus auratus interleukin 1, beta (Il1b), mRNA	890	0	260.113	68.9739	387.538	5.61863	50	59	674	327	430
Il1r2	Cytokine signaling, M1	6.57368	1.56e-23	5.63e-21	comp77386_c0_seq1	PREDICTED: Mesocricetus auratus interleukin 1 receptor type II (Il1r2) mRNA	1155	7e-277	1849.5	32.1365	3061.07	95.252	15	38	5241	2530	3552
Il1rap	Cytokine signaling, M1	-5.71945	7.5e-05	0.00124271	comp144248_c0_seq2	PREDICTED: Mesocricetus auratus interleukin 1 receptor accessory protein (Il1rap), mRNA	1725	2e-81	85.3908	207.568	3.93944	0.018979	203	111	8	2	5
Il1rn	Cytokine signaling, M1	2.15537	1.04e-05	0.000226121	comp141184_c2_seq2	PREDICTED: Mesocricetus auratus interleukin 1 receptor antagonist (Il1rn), transcript variant X1, mRNA	821	0	2065.07	672.025	2993.76	4.45484	416	665	4805	2154	4233
Il2rb	Cytokine signaling, M1	2.969	0.00652105	0.0458634	comp132993_c0_seq2	PREDICTED: Mesocricetus auratus interleukin 2 receptor, beta (Il2rb), mRNA	1527	0	183.56	36.0066	281.929	7.82992	7	55	272	396	320
Il4r	Cytokine signaling	1.99295	0.00107283	0.010734	comp81505_c0_seq1	PREDICTED: Mesocricetus auratus interleukin 4 receptor (Il4r), mRNA	2160	0	579.896	207.975	827.844	3.9805	157	170	1230	647	1201
Ilvbl		-2.58284	5.26e-08	2.06e-06	comp120002_c0_seq1	PREDICTED: Mesocricetus auratus ilvB (bacterial acetolactate synthase)-like (Ilvbl), mRNA	2243	0	1126.08	2251.5	375.8	0.166911	1475	2125	349	517	455
Immt		-2.60235	0.00605357	0.0435414	comp138738_c0_seq4	PREDICTED: Mesocricetus auratus inner membrane protein, mitochondrial (Immt), transcript variant X5, mRNA	2522	0	139.152	278.973	45.9386	0.16467	168	282	0	117	26
Immt		-1.25344	0.0062357	0.0444081	comp138738_c0_seq6	PREDICTED: Mesocricetus auratus inner membrane protein, mitochondrial (Immt), transcript variant X2, mRNA	2723	0	1176.43	1805.27	757.213	0.419447	986	1953	1125	686	971
Impa1		2.3366	3.42e-05	0.000636999	comp145377_c18_seq1	PREDICTED: Mesocricetus auratus inositol(myo)-1(or 4)-monophosphatase 1 (Impa1), mRNA	905	0	666.483	194.273	981.29	5.0511	272	0	1438	1009	1116
Inadl		-1.72314	0.00113634	0.0112447	comp143822_c0_seq1	PREDICTED: Mesocricetus auratus InaD-like (Drosophila) (Inadl), mRNA	3142	0	661.258	1136.7	344.294	0.302888	608	1246	490	290	493
INHBA		-2.99505	0.00149955	0.0141082	comp140959_c1_seq1	PREDICTED: Mustela putorius furo inhibin, beta A (INHBA), mRNA. [[taxon:9669]]	5091	4e-82	238.045	500.876	62.8248	0.12543	485	274	78	57	96
INHBC		-1.62593	0.000137362	0.00205042	comp144865_c4_seq1	PREDICTED: Mustela putorius furo inhibin, beta C (INHBC), mRNA. [[taxon:9669]]	5468	1e-41	1655.31	2784.84	902.288	0.324001	1625	2881	815	1357	959
Inhbc		-2.26617	2.41e-07	8.16e-06	comp144865_c13_seq2	PREDICTED: Mesocricetus auratus inhibin, beta C (Inhbc), mRNA	1059	0	1996.61	3805.04	790.995	0.207881	2298	3838	735	940	1158
Inpp5f		-1.88462	0.00229052	0.0200539	comp143591_c0_seq4	PREDICTED: Mesocricetus auratus inositol polyphosphate-5-phosphatase F (Inpp5f), mRNA	4577	0	436.588	776.172	210.199	0.270815	430	832	287	116	396
Insig2		-2.54194	2.29e-08	9.72e-07	comp146179_c0_seq1	PREDICTED: Mesocricetus auratus insulin induced gene 2 (Insig2), mRNA	906	0	4522.75	8991.07	1543.87	0.171711	5726	8694	2558	692	2669
Insr		-1.83806	0.000157812	0.00230222	comp144497_c1_seq3	PREDICTED: Microtus ochrogaster insulin receptor (Insr), transcript variant X1, mRNA. [[taxon:79684]]	5358	0	1152.94	2030.47	567.917	0.279697	1280	1980	750	277	1145
Ints2		Present in Infected	0.000170577	0.00246574	comp143183_c1_seq5	PREDICTED: Mesocricetus auratus integrator complex subunit 2 (Ints2), transcript variant X2, mRNA	4455	0	66.0427	0	110.071	Present in Infected	0	0	133	150	104
Ip6k2		Present in Infected	0.00531492	0.0392984	comp143682_c1_seq16	PREDICTED: Mesocricetus auratus inositol hexakisphosphate kinase 2 (Ip6k2), transcript variant X2, mRNA	1806	0	44.8462	0	74.7436	Present in Infected	0	0	90	11	194
Ipmk		-3.02689	0.00204691	0.0182709	comp137980_c0_seq4	PREDICTED: Mesocricetus auratus inositol polyphosphate multikinase (Ipmk), mRNA	1499	0	291.606	615.702	75.5416	0.122692	259	764	204	41	41
Ipo11		Present in Infected	0.000204416	0.00287282	comp142795_c0_seq4	PREDICTED: Mesocricetus auratus importin 11 (Ipo11), mRNA	2643	8e-126	60.2906	0	100.484	Present in Infected	0	0	211	44	130
Ipo5		1.80499	0.00026014	0.00349038	comp146984_c0_seq1	PREDICTED: Mesocricetus auratus importin 5 (Ipo5), transcript variant X1, mRNA	4403	0	1707.1	683.781	2389.31	3.49426	363	753	3816	1684	3445
Ipo7		1.47064	0.00173287	0.015879	comp146793_c0_seq1	PREDICTED: Mesocricetus auratus importin 7 (Ipo7), mRNA	4315	0	3166.11	1534.81	4253.64	2.77144	987	1472	6848	3669	5169
Ipo8		-1.43413	0.00656113	0.0460907	comp144456_c1_seq3	PREDICTED: Mesocricetus auratus importin 8 (Ipo8), mRNA	3694	0	723.686	1163.4	430.54	0.370069	718	1154	589	304	720
Ipo9		-4.34539	0.00214678	0.0190053	comp139530_c0_seq3	PREDICTED: Mesocricetus auratus importin 9 (Ipo9), mRNA	6250	0	73.9269	172.117	8.46701	0.0491934	136	133	0	0	34
Iqgap2		-1.23381	0.00367997	0.0295729	comp118468_c0_seq1	PREDICTED: Mesocricetus auratus IQ motif containing GTPase activating protein 2 (Iqgap2), mRNA	5831	0	5962.63	9101.66	3869.95	0.425192	4981	9834	4686	4462	4746
Irf1	Interferon, M1	2.15409	9.93e-06	0.000217496	comp142687_c2_seq1	PREDICTED: Mesocricetus auratus interferon regulatory factor 1 (Irf1), mRNA	1037	0	2897.25	943.567	4199.71	4.45088	662	835	4657	5341	4909
Irak3	Cytokine signaling	4.37181	0.000705552	0.00755054	comp145832_c9_seq7	PREDICTED: Mesocricetus auratus interleukin-1 receptor-associated kinase 3 (Irak3), mRNA	1365	0	138.811	10.8259	224.135	20.7036	12	4	285	305	198
Irak4	Cytokine signaling	2.28546	0.00014122	0.00209748	comp145806_c13_seq1	PREDICTED: Mesocricetus auratus interleukin-1 receptor-associated kinase 4 (Irak4), mRNA	1525	0	734.756	220.971	1077.28	4.8752	101	264	1499	1101	1315
Irf6	Interferon	-2.60111	4.25e-06	0.000103903	comp76992_c0_seq1	PREDICTED: Mesocricetus auratus interferon regulatory factor 6 (Irf6), mRNA	1576	0	583.051	1168.7	192.616	0.164812	712	1171	254	172	283
Irf7	Interferon	5.02579	9.05e-18	1.59e-15	comp146146_c0_seq1	PREDICTED: Mesocricetus auratus interferon regulatory factor 7 (Irf7) mRNA	1356	0	6496.27	325.687	10610	32.5773	145	394	11794	13488	12380
Irf8	Interferon	3.52211	0.000135814	0.00202987	comp118983_c0_seq2	PREDICTED: Mesocricetus auratus interferon regulatory factor 8 (Irf8), mRNA	1735	0	275.474	37.7721	433.943	11.4884	0	67	683	432	465
Irf9	Interferon	1.61989	0.00164378	0.015215	comp142352_c1_seq6	PREDICTED: Mesocricetus auratus interferon regulatory factor 9 (Irf9), mRNA	1182	0	1768.35	787.997	2421.93	3.07352	325	986	2654	3120	2809
Irg1	Innate Immunity	Present in Infected	0.00429797	0.0334539	comp136989_c0_seq1	PREDICTED: Mesocricetus auratus immunoresponsive 1 homolog (mouse) (Irg1), mRNA	1866	0	37.9888	0	63.3146	Present in Infected	0	0	49	27	168
Irg1	Innate Immunity	8.5068	2.51e-21	6.87e-19	comp136989_c0_seq4	PREDICTED: Mesocricetus auratus immunoresponsive 1 homolog (mouse) (Irg1) mRNA	1866	0	649.232	2.96929	1080.07	363.749	1	4	1225	1180	1497
Irg1	Innate Immunity	Present in Infected	1.01e-14	1.23e-12	comp136989_c0_seq5	PREDICTED: Mesocricetus auratus immunoresponsive 1 homolog (mouse) (Irg1) mRNA	1866	0	311.498	0	519.163	Present in Infected	0	0	790	372	780
Irs2	General immunity	2.35852	0.00430373	0.0334767	comp147301_c0_seq1	PREDICTED: Mesocricetus auratus insulin receptor substrate 2 (Irs2), mRNA	4048	0	963.991	277.243	1421.82	5.12843	164	284	2103	701	2628
Isg15	Interferon	4.15501	0.00543714	0.040003	comp118294_c1_seq1	PREDICTED: Mesocricetus auratus ISG15 ubiquitin-like modifier (Isg15), mRNA	759	1e-09	95.0416	8.57085	152.689	17.8149	12	0	139	263	116
Isg15	Interferon	8.46512	7.02e-31	6.95e-28	comp145938_c0_seq1	PREDICTED: Mesocricetus auratus ISG15 ubiquitin-like modifier (Isg15) mRNA	759	0	10619.7	49.9904	17666.1	353.39	25	57	21958	20057	21513
Isg20	Interferon	3.87611	0.000147417	0.00217188	comp118893_c0_seq2	PREDICTED: Mesocricetus auratus interferon stimulated exonuclease gene 20kDa (Isg20), mRNA	648	3e-59	202.185	21.9527	322.339	14.6833	26	6	547	403	194
Isg20	Interferon	Present in Infected	0.000365656	0.00437987	comp118893_c0_seq5	PREDICTED: Mesocricetus auratus interferon stimulated exonuclease gene 20kDa (Isg20), mRNA	648	3e-59	43.9734	0	73.289	Present in Infected	0	0	129	72	66
Isg20	Interferon	Present in Infected	2.18e-06	5.82e-05	comp118893_c0_seq3	PREDICTED: Mesocricetus auratus interferon stimulated exonuclease gene 20kDa (Isg20), mRNA	648	4e-237	118.257	0	197.095	Present in Infected	0	0	298	111	339
Isg20	Interferon	5.42445	2.27e-14	2.57e-12	comp118893_c0_seq1	PREDICTED: Mesocricetus auratus interferon stimulated exonuclease gene 20kDa (Isg20) mRNA	648	7e-304	737.616	28.1881	1210.57	42.946	0	50	1798	980	1711
Isg20	Interferon	4.19649	1.13e-12	9.94e-11	comp118893_c0_seq6	PREDICTED: Mesocricetus auratus interferon stimulated exonuclease gene 20kDa (Isg20), mRNA	648	6e-304	1146.72	100.583	1844.14	18.3345	54	110	2905	1654	2220
IT		-3.29242	0.000340137	0.00423672	comp145881_c1_seq1	P04026 RecName: Full=Putative Pol polyprotein; Contains: RecName: Full=Reverse transcriptase/ribonuclease H; Short=RT; Contains: RecName: Full=Integrase; Shor t=IN [Golden hamster intracisternal A-particle H18]	NA	E-value = 0, Score = 4183, Bitscore = 1615.9, Identities = 798/855 (93%), Positives = 800/855 (93%), Gaps = 36/855 (4%)	273.205	592.328	60.4568	0.102066	557	345	31	32	168
Itg5b	Innate Immunity	-1.26378	0.00317408	0.0262097	comp141069_c0_seq1	PREDICTED: Mesocricetus auratus integrin, beta 5 (Itgb5), mRNA	2031	0	1845.78	2840.22	1182.81	0.416451	1521	3111	1121	1606	1438
Itga3	Hemostasis	3.61802	0.00704755	0.0487162	comp144305_c0_seq6	PREDICTED: Mesocricetus auratus integrin, alpha 3 (antigen CD49C, alpha 3 subunit of VLA-3 receptor) (Itga3), transcript variant X2, mRNA	4840	0	110.948	14.2847	175.39	12.2781	20	0	236	223	163
Itga9	Innate Immunity	-2.70255	0.000742089	0.00787774	comp143104_c0_seq1	PREDICTED: Mesocricetus auratus integrin, alpha 9 (Itga9), mRNA	3063	0	239.421	486.458	74.7301	0.153621	318	460	120	52	108
Itgav	Hemostasis	1.8956	0.0050536	0.0378964	comp140900_c0_seq1	PREDICTED: Mesocricetus auratus integrin, alpha V (Itgav), transcript variant X1, mRNA	3830	0	2983.02	1133.17	4216.25	3.72076	858	923	8153	3237	4281
Itgb2	Macrophages, monocytes	1.77947	0.00303797	0.0252499	comp134424_c0_seq3	PREDICTED: Mesocricetus auratus integrin, beta 2 (complement component 3 receptor 3 and 4 subunit) (Itgb2), mRNA, CD11b/CD18	1641	0	555.693	225.909	775.548	3.43301	205	141	1006	667	1191
Itih2		-2.10968	6.34e-05	0.00108052	comp146033_c0_seq1	PREDICTED: Mesocricetus auratus inter-alpha-trypsin inhibitor heavy chain 2 (Itih2), mRNA	2737	0	23406.1	43423.6	10061.1	0.231698	23939	46696	8363	15478	10959
Itih3		-1.77902	0.000873898	0.00907046	comp77349_c0_seq1	PREDICTED: Mesocricetus auratus inter-alpha-trypsin inhibitor heavy chain 3 (Itih3), mRNA	2724	2e-272	24476	42579.6	12406.9	0.291381	24928	43946	12443	16548	14793
Itm2a		-4.07283	7.99e-08	3.02e-06	comp147638_c0_seq1	PREDICTED: Mesocricetus auratus integral membrane protein 2A (Itm2a), transcript variant X1, mRNA	1784	0	388.427	891.595	52.9813	0.0594231	444	1019	59	76	50
Itpkc		3.53514	0.000511499	0.00571835	comp147542_c0_seq1	PREDICTED: Mesocricetus auratus inositol-trisphosphate 3-kinase C (Itpkc), mRNA	2330	0	617.093	83.8945	972.559	11.5926	48	88	1832	449	1440
Itpr2	General immunity	-1.94404	8.23e-06	0.000184353	comp142629_c0_seq1	PREDICTED: Mesocricetus auratus inositol 1,4,5-trisphosphate receptor, type 2 (Itpr2), mRNA	7587	0	2973.47	5348.62	1390.04	0.259887	3126	5527	2085	1109	1966
Itpr2		-3.65604	0.000188999	0.00269452	comp142629_c0_seq2	PREDICTED: Mesocricetus auratus inositol 1,4,5-trisphosphate receptor, type 2 (Itpr2), mRNA	7587	0	169.415	378.5	30.0254	0.0793272	200	418	11	4	104
Itprip		3.33534	0.000508846	0.00569137	comp139374_c1_seq1	PREDICTED: Mesocricetus auratus inositol 1,4,5-trisphosphate receptor interacting protein (Itprip), mRNA	1671	0	224.222	34.7307	350.55	10.0934	21	35	530	238	548
Itsn2		-4.83646	0.00010517	0.00164746	comp144642_c4_seq2	PREDICTED: Mesocricetus auratus intersectin 2 (Itsn2), transcript variant X4, mRNA	5748	0	105.073	249.579	8.73548	0.0350009	145	259	13	11	7
Ivd		-2.53461	0.00146119	0.0138208	comp144187_c0_seq1	PREDICTED: Mesocricetus auratus isovaleryl-CoA dehydrogenase (Ivd), mRNA	963	0	2366.94	4700.49	811.242	0.172587	2067	5719	753	1132	961
Ivns1abp		Present in Infected	1.54e-05	0.000318315	comp137241_c0_seq8	PREDICTED: Mesocricetus auratus influenza virus NS1A binding protein (Ivns1abp), transcript variant X3, mRNA	3380	0	96.7787	0	161.298	Present in Infected	0	0	289	50	287
Jak2	Innate Immunity	2.54273	5.47e-07	1.7e-05	comp134093_c0_seq1	PREDICTED: Mesocricetus auratus Janus kinase 2 (Jak2), mRNA	4738	0	1797.47	461.346	2688.22	5.82692	271	475	3801	2419	3665
Jak2	Innate Immunity	Present in Infected	4.29e-15	5.42e-13	comp134093_c0_seq2	PREDICTED: Mesocricetus auratus Janus kinase 2 (Jak2) mRNA	4738	0	322.343	0	537.239	Present in Infected	0	0	668	511	788
Jmjd8		-2.51064	8.55e-06	0.000191255	comp134010_c1_seq3	PREDICTED: Mesocricetus auratus jumonji domain containing 8 (Jmjd8), mRNA	912	0	554.195	1096.79	192.462	0.175477	635	1141	178	224	289
Josd2		-3.5075	0.0039595	0.0312697	comp143882_c0_seq163	PREDICTED: Mesocricetus auratus Josephin domain containing 2 (Josd2), transcript variant X5, mRNA	936	0	82.0438	181.209	15.9337	0.0879301	114	177	7	42	0
Jun	Apoptosis	3.30671	1.35e-05	0.000283737	comp78046_c0_seq1	PREDICTED: Mesocricetus auratus jun proto-oncogene (Jun), mRNA	3218	0	1319.33	208.193	2060.08	9.89505	106	235	2468	2862	1894
Jun	Apoptosis	2.66754	3.04e-05	0.000576716	comp147031_c0_seq1	PREDICTED: Mesocricetus auratus jun proto-oncogene (Jun), mRNA	3218	0	594.018	141.027	896.013	6.35347	83	145	1262	882	1124
Junb	Apoptosis	2.57892	1.91e-05	0.000386929	comp78180_c0_seq1	PREDICTED: Mesocricetus auratus jun B proto-oncogene (Junb), mRNA	1832	0	1646.14	413.089	2468.18	5.97493	280	378	3537	3099	2128
Kalrn		-2.31267	0.00076424	0.00806965	comp144453_c3_seq2	PREDICTED: Mesocricetus auratus kalirin, RhoGEF kinase (Kalrn), transcript variant X1, mRNA	10736	0	324.699	623.495	125.502	0.201288	352	660	113	114	235
Kank1		-3.05746	1.35e-05	0.000283547	comp142504_c0_seq1	PREDICTED: Mesocricetus auratus KN motif and ankyrin repeat domains 1 (Kank1), mRNA	5188	0	327.322	693.374	83.2876	0.120119	423	694	105	79	121
Kank1		-3.65134	4.59e-08	1.83e-06	comp142504_c1_seq2	PREDICTED: Mesocricetus auratus KN motif and ankyrin repeat domains 1 (Kank1), mRNA	5188	0	408.188	911.638	72.5537	0.0795861	521	957	82	26	173
Kank2		-2.14058	0.0065058	0.0457832	comp147221_c0_seq1	Mus musculus KN motif and ankyrin repeat domains 2 (Kank2), mRNA. [[taxon:10090]]	4853	3e-36	213.662	398.569	90.3909	0.226789	191	465	109	117	94
Kank2		-3.51889	3.23e-08	1.33e-06	comp133547_c0_seq1	PREDICTED: Mesocricetus auratus KN motif and ankyrin repeat domains 2 (Kank2), mRNA	2520	0	485.459	1073.21	93.6251	0.0872383	778	918	110	21	236
Kank2		-2.85804	0.00333063	0.0272537	comp133547_c0_seq2	PREDICTED: Mesocricetus auratus KN motif and ankyrin repeat domains 2 (Kank2), mRNA	2520	0	747.609	1548.63	213.596	0.137926	618	1964	292	222	261
Kcnn2		-4.98566	0.000487644	0.00549298	comp129075_c0_seq1	PREDICTED: Mesocricetus auratus potassium intermediate/small conductance calcium-activated channel, subfamily N, member 2 (Kcnn2), transcript variant X1, mRNA	2726	0	56.7029	135.349	4.27192	0.0315621	64	159	2	6	7
Kcnn2		-2.84468	1.22e-07	4.42e-06	comp129075_c1_seq1	PREDICTED: Mesocricetus auratus potassium intermediate/small conductance calcium-activated channel, subfamily N, member 2 (Kcnn2), transcript variant X1, mRNA	2726	0	862.386	1783.54	248.284	0.139209	954	1955	281	322	276
Kctd5		1.90617	0.00310296	0.0256644	comp76949_c0_seq1	PREDICTED: Mesocricetus auratus potassium channel tetramerization domain containing 5 (Kctd5), mRNA	2038	0	492.852	186.06	697.379	3.74814	135	159	1045	615	908
Kdm5a		7.26864	0.00103511	0.0104385	comp145091_c4_seq3	PREDICTED: Mesocricetus auratus lysine (K)-specific demethylase 5A (Kdm5a), mRNA	4518	0	52.3842	0.563763	86.9312	154.198	0	1	80	141	77
Kdm6a		Present in Infected	0.00151774	0.0142368	comp142627_c0_seq8	PREDICTED: Mesocricetus auratus lysine (K)-specific demethylase 6A (Kdm6a), mRNA	5570	0	67.3123	0	112.187	Present in Infected	0	0	273	19	148
Kdr		-2.31352	0.00187768	0.0169692	comp141840_c0_seq3	PREDICTED: Mesocricetus auratus kinase insert domain receptor (a type III receptor tyrosine kinase) (Kdr), mRNA	5473	0	272.651	523.622	105.337	0.201169	269	588	146	62	191
Khk		-2.20568	0.00149211	0.0140574	comp77421_c0_seq2	PREDICTED: Mesocricetus auratus ketohexokinase (fructokinase) (Khk), transcript variant X1, mRNA	1240	0	2964.32	5592.32	1212.32	0.216783	2595	6632	940	1826	1442
Kiaa0100		-1.63343	0.0005491	0.00607871	comp143114_c0_seq3	PREDICTED: Mesocricetus auratus KIAA0100 ortholog (Kiaa0100), mRNA	6242	0	4269.3	7194.72	2319.01	0.322322	3975	7726	3100	1254	4471
Kiaa0368		-2.07971	0.00696813	0.0483076	comp143109_c0_seq3	PREDICTED: Mesocricetus auratus KIAA0368 ortholog (Kiaa0368), mRNA	5524	0	295.576	545.407	129.022	0.236561	440	410	370	0	143
Kiaa0391		Present in Infected	0.000346689	0.00427368	comp134501_c0_seq3	PREDICTED: Mesocricetus auratus KIAA0391 ortholog (Kiaa0391), mRNA	1854	0	33.6305	0	56.0508	Present in Infected	0	0	124	49	33
Kiaa0430		-1.8346	0.00193985	0.017466	comp144732_c0_seq7	PREDICTED: Mesocricetus auratus KIAA0430 ortholog (Kiaa0430), mRNA	6011	0	522.225	919.052	257.673	0.280369	589	884	336	130	518
Kiaa1033		1.52301	0.00254252	0.0218104	comp118417_c0_seq1	PREDICTED: Mesocricetus auratus KIAA1033 ortholog (Kiaa1033), transcript variant X2, mRNA	4991	0	1342.64	632.025	1816.38	2.8739	345	684	3102	1329	2349
Kiaa1033		Present in Infected	4.13e-06	0.000101382	comp118417_c0_seq4	PREDICTED: Mesocricetus auratus KIAA1033 ortholog (Kiaa1033) transcript variant X1 mRNA	3603	0	111.342	0	185.57	Present in Infected	0	0	333	75	306
Kiaa1109		-5.09477	5.85e-06	0.000137214	comp145687_c1_seq19	PREDICTED: Mesocricetus auratus KIAA1109 ortholog (Kiaa1109), mRNA	15025	0	143.846	344.494	10.081	0.0292632	255	288	0	7	31
Kiaa1109		-7.21855	0.000258473	0.00347049	comp145687_c1_seq5	PREDICTED: Mesocricetus auratus KIAA1109 ortholog (Kiaa1109), mRNA	15025	0	74.9263	185.448	1.24515	0.00671427	56	258	0	0	5
Kiaa1109		-3.10415	0.00155206	0.0145187	comp145687_c1_seq9	PREDICTED: Mesocricetus auratus KIAA1109 ortholog (Kiaa1109), mRNA	15025	0	208.476	443.777	51.6087	0.116294	424	250	55	7	142
Kiaa1239		Absent in Infected	1.55e-07	5.43e-06	comp140688_c3_seq1	PREDICTED: Mesocricetus auratus KIAA1239 ortholog (Kiaa1239) mRNA	7172	0	67.8515	169.629	0	0	82	197	0	0	0
Kiaa1841		Present in Infected	0.00280175	0.0236789	comp145590_c0_seq9	PREDICTED: Mesocricetus auratus KIAA1841 ortholog (Kiaa1841), mRNA	2177	0	61.4711	0	102.452	Present in Infected	0	0	269	33	94
Kiaa2018		Present in Infected	0.0045347	0.0348065	comp142836_c0_seq1	PREDICTED: Mesocricetus auratus KIAA2018 ortholog (Kiaa2018), mRNA	6552	0	42.5635	0	70.9392	Present in Infected	0	0	0	104	144
Kif16b		-2.79793	8.58e-07	2.52e-05	comp141185_c0_seq1	PREDICTED: Mesocricetus auratus kinesin family member 16B (Kif16b), mRNA	4653	0	642.025	1320.29	189.85	0.143794	779	1355	137	38	572
Kif1a		9.03151	7.13e-09	3.36e-07	comp143582_c3_seq1	PREDICTED: Mesocricetus auratus kinesin family member 1A (Kif1a) transcript variant X2 mRNA	5904	0	224.544	0.714237	373.764	523.306	1	0	614	162	659
Kif1a		9.7522	1.71e-07	5.94e-06	comp143582_c3_seq2	PREDICTED: Mesocricetus auratus kinesin family member 1A (Kif1a) transcript variant X2 mRNA	5904	0	1459.68	2.81881	2430.92	862.39	0	5	4684	742	4008
Kif21b		Present in Infected	1.52e-07	5.33e-06	comp144997_c0_seq7	PREDICTED: Mesocricetus auratus kinesin family member 21B (Kif21b) transcript variant X3 misc_RNA	5445	0	219.271	0	365.451	Present in Infected	0	0	646	123	646
Klb	Innate Immunity	-3.97311	2.23e-08	9.53e-07	comp145060_c3_seq1	PREDICTED: Mesocricetus auratus klotho beta (Klb), mRNA	3322	0	344.933	787.149	50.1224	0.0636759	443	835	49	44	92
Klc4	Hemostasis	-1.62296	0.000804328	0.00843675	comp78783_c0_seq1	PREDICTED: Mesocricetus auratus kinesin light chain 4 (Klc4), mRNA	1880	0	941.34	1582.61	513.825	0.324669	945	1610	550	524	796
Klf12		-3.72082	0.00659745	0.0462502	comp144349_c1_seq2	PREDICTED: Mesocricetus auratus Kruppel-like factor 12 (Klf12), mRNA	1837	0	140.72	315.865	23.9564	0.0758439	327	146	87	0	8
Klf6	Innate Immunity, M1	3.37736	5.22e-06	0.000124639	comp142025_c2_seq1	PREDICTED: Mesocricetus auratus Kruppel-like factor 6 (Klf6), transcript variant X1, mRNA	1912	0	1761.16	265.434	2758.32	10.3917	108	334	4636	1612	4193
Klf6	Innate Immunity, M1	5.04902	4.16e-13	3.88e-11	comp142025_c2_seq2	PREDICTED: Mesocricetus auratus Kruppel-like factor 6 (Klf6), transcript variant X1, mRNA	1912	0	715.924	35.3305	1169.65	33.106	10	50	1779	1073	1440
Klhdc7a		-2.61347	8.96e-05	0.00144552	comp145507_c3_seq24	PREDICTED: Mesocricetus auratus kelch domain containing 7A (Klhdc7a), mRNA	2760	0	370.905	744.724	121.692	0.163405	502	685	105	105	240
Klhdc7a		-4.57408	0.00143454	0.013623	comp145507_c3_seq7	PREDICTED: Mesocricetus auratus kelch domain containing 7A (Klhdc7a), mRNA	2760	0	52.0385	122.389	5.13816	0.0419822	109	79	11	7	0
Klkb1	Hemostasis	-1.36491	0.00156587	0.0146421	comp138997_c1_seq2	PREDICTED: Mesocricetus auratus kallikrein B, plasma (Fletcher factor) 1 (Klkb1), mRNA	1890	0	6549.18	10347	4017.31	0.38826	6056	10681	4892	4947	4472
Kmo		-3.38484	1.19e-13	1.21e-11	comp143338_c0_seq3	PREDICTED: Mesocricetus auratus kynurenine 3-monooxygenase (kynurenine 3-hydroxylase) (Kmo), mRNA	1587	0	1727.47	3776.39	361.526	0.0957333	2250	3848	347	519	397
Kmo		-1.94357	0.00551755	0.040457	comp143338_c0_seq5	PREDICTED: Mesocricetus auratus kynurenine 3-monooxygenase (kynurenine 3-hydroxylase) (Kmo), mRNA	1587	0	309.722	557.071	144.823	0.259972	259	660	68	250	174
Kmt2a		Present in Infected	0.00390694	0.0309059	comp145662_c0_seq12	PREDICTED: Mesocricetus auratus lysine (K)-specific methyltransferase 2A (Kmt2a), mRNA	15896	0	48.4091	0	80.6818	Present in Infected	0	0	144	0	178
Krba1		-2.57538	0.00671635	0.0468322	comp145690_c4_seq20	PREDICTED: Mesocricetus auratus KRAB-A domain containing 1 (Krba1), mRNA	3162	0	163.646	326.857	54.839	0.167777	179	353	63	32	113
Krt18		3.35027	2.86e-07	9.55e-06	comp145946_c0_seq1	PREDICTED: Mesocricetus auratus keratin 18 (Krt18), mRNA	1403	0	23434.7	3594.81	36661.3	10.1984	2141	3664	41897	41056	49134
Krt23		-3.98143	3.79e-05	0.000696448	comp142156_c0_seq1	PREDICTED: Mesocricetus auratus keratin 23 (histone deacetylase inducible) (Krt23), mRNA	1552	0	1879.57	4291.39	271.686	0.0633096	1881	5229	178	467	278
Krt8		2.34033	8.84e-05	0.00143216	comp145991_c0_seq1	PREDICTED: Mesocricetus auratus keratin 8 (Krt8), mRNA	1781	0	17982.1	5229.62	26483.7	5.06418	2485	6128	36050	25044	35880
Kynu		-2.70148	9.24e-06	0.000205425	comp143565_c0_seq2	PREDICTED: Mesocricetus auratus kynureninase (Kynu), mRNA	1404	0	889.677	1807.4	277.861	0.153735	929	2029	210	468	269
L1OR		Present in Infected	0.00025778	0.00346569	comp145732_c2_seq11		NA		55.6159	0	92.6931	Present in Infected	0	0	102	70	174
Lacc1		Present in Infected	1.55e-06	4.29e-05	comp140226_c0_seq1	PREDICTED: Mesocricetus auratus laccase (multicopper oxidoreductase) domain containing 1 (Lacc1) transcript variant X1 mRNA	1434	0	122.614	0	204.356	Present in Infected	0	0	371	213	156
Lacc1		3.07036	4.99e-09	2.43e-07	comp140226_c0_seq3	PREDICTED: Mesocricetus auratus laccase (multicopper oxidoreductase) domain containing 1 (Lacc1), transcript variant X1, mRNA	1434	0	1783.59	327.872	2754.07	8.39984	182	351	3343	3101	3470
Lactb		-1.56504	0.000579395	0.0063814	comp147058_c0_seq1	PREDICTED: Mesocricetus auratus lactamase, beta (Lactb), mRNA	1991	0	1097.11	1820.08	615.132	0.337969	1047	1902	641	850	669
Lactb2		-2.21126	1.34e-06	3.78e-05	comp146894_c0_seq1	PREDICTED: Mesocricetus auratus lactamase, beta 2 (Lactb2), mRNA	673	0	1331.21	2513.77	542.838	0.215946	1547	2499	588	665	683
Lag3	Innate Immunity	3.44122	0.000121515	0.0018642	comp118899_c0_seq1	PREDICTED: Mesocricetus auratus lymphocyte-activation gene 3 (Lag3), mRNA	1569	0	257.157	37.1764	403.811	10.862	41	14	415	544	464
Lamp2	Hemostasis	-1.53778	0.000375768	0.00443003	comp133127_c0_seq1	PREDICTED: Mesocricetus auratus lysosomal-associated membrane protein 2 (Lamp2), mRNA	1539	0	2826.55	4659.29	1604.72	0.344414	2580	4996	1439	2356	1794
Lamtor3		1.60087	0.00641317	0.045365	comp147149_c0_seq1	PREDICTED: Mesocricetus auratus late endosomal/lysosomal adaptor, MAPK and MTOR activator 3 (Lamtor3), mRNA	416	5e-215	645.349	290.704	881.779	3.03326	201	261	1475	783	985
Larp4b		2.0207	0.00148749	0.014025	comp143320_c0_seq2	PREDICTED: Mesocricetus auratus La ribonucleoprotein domain family, member 4B (Larp4b), transcript variant X3, mRNA	5434	0	558.892	197.161	800.045	4.05782	235	52	1309	913	649
Lcn2	Innate Immunity, M1	6.39922	0.00057591	0.00634596	comp118285_c0_seq1	PREDICTED: Mesocricetus auratus lipocalin 2 (Lcn2), mRNA	597	5e-307	86.3263	1.69129	142.75	84.4029	0	3	140	156	220
Lcn2	Innate Immunity, M1	6.0043	5.18e-07	1.61e-05	comp145911_c0_seq1	PREDICTED: Mesocricetus auratus lipocalin 2 (Lcn2), mRNA	597	0	37928	974.645	62563.5	64.1911	906	581	49975	95460	71270
Lcp1		1.81187	0.00107398	0.010734	comp147384_c0_seq1	PREDICTED: Mesocricetus auratus lymphocyte cytosolic protein 1 (L-plastin) (Lcp1), mRNA	1884	0	935.362	373.164	1310.16	3.51096	202	406	1571	1409	1760
Ldb3		-3.82813	0.00520996	0.0387462	comp132665_c2_seq1	PREDICTED: Mesocricetus auratus LIM domain binding 3 (Ldb3), transcript variant X2, mRNA	2661	0	64.2637	145.313	10.231	0.0704071	89	145	18	8	12
Ldhd		-2.30556	2.76e-06	7.15e-05	comp118398_c0_seq1	PREDICTED: Mesocricetus auratus lactate dehydrogenase D (Ldhd), mRNA	1577	0	831.688	1595.2	322.681	0.202282	920	1664	256	500	359
Lect2		-2.9398	1.42e-10	9.15e-09	comp146103_c0_seq1	PREDICTED: Mesocricetus auratus leukocyte cell-derived chemotaxin 2 (Lect2), mRNA	501	2e-262	4478.37	9365.14	1220.52	0.130326	7013	7727	2081	873	1609
Lemd3		Present in Infected	0.00429995	0.0334583	comp140886_c0_seq2	PREDICTED: Mesocricetus auratus LEM domain containing 3 (Lemd3), mRNA	4722	0	38.2919	0	63.8198	Present in Infected	0	0	164	48	25
Lepr		Present in Infected	1.5e-11	1.11e-09	comp144120_c1_seq1	PREDICTED: Mesocricetus auratus leptin receptor (Lepr) mRNA	3258	0	233.184	0	388.64	Present in Infected	0	0	284	507	586
Lepr		Present in Infected	0.00455597	0.0349585	comp144120_c1_seq10	PREDICTED: Mesocricetus auratus leptin receptor (Lepr), mRNA	3258	0	36.15	0	60.2499	Present in Infected	0	0	34	117	49
Lepr		Present in Infected	0.000291036	0.00381088	comp144120_c1_seq14	PREDICTED: Mesocricetus auratus leptin receptor (Lepr), mRNA	3258	0	423.561	0	705.936	Present in Infected	0	0	1832	134	796
Lepr		2.00829	0.00350323	0.028373	comp144120_c1_seq16	PREDICTED: Mesocricetus auratus leptin receptor (Lepr), mRNA	3258	0	2508.17	891.372	3586.03	4.02305	731	655	6780	2222	4517
Lepr		9.18409	6.03e-10	3.42e-08	comp144120_c1_seq19	PREDICTED: Mesocricetus auratus leptin receptor (Lepr) mRNA	3258	0	787.939	2.25505	1311.73	581.685	0	4	1976	590	2465
Lepr		4.42332	0.000561799	0.00621061	comp144120_c1_seq4	PREDICTED: Mesocricetus auratus leptin receptor (Lepr), mRNA	3258	0	149.664	11.2753	241.924	21.4562	0	20	446	94	392
Lepr		Present in Infected	0.000203878	0.00286864	comp144120_c1_seq7	PREDICTED: Mesocricetus auratus leptin receptor (Lepr), mRNA	3258	0	62.1184	0	103.531	Present in Infected	0	0	113	119	140
ler3		4.58977	3.36e-07	1.11e-05	comp118583_c0_seq1	PREDICTED: Mesocricetus auratus immediate early response 3 (Ier3), mRNA	486	1e-140	527.986	35.5593	856.27	24.08	34	20	1060	1207	729
ler3		4.74267	5.46e-10	3.14e-08	comp118583_c0_seq2	PREDICTED: Mesocricetus auratus immediate early response 3 (Ier3), mRNA	486	6e-254	485.774	29.5063	789.953	26.7723	20	27	1097	979	734
ler5		5.39963	0.000125254	0.00190925	comp77650_c0_seq1	PREDICTED: Mesocricetus auratus immediate early response 5 (Ier5), mRNA	1878	1e-45	181.798	7.0661	298.285	42.2136	2	10	347	474	204
ler5		3.9907	2.48e-08	1.05e-06	comp77650_c1_seq1	PREDICTED: Mesocricetus auratus immediate early response 5 (Ier5), mRNA	1878	0	516.262	51.9466	825.805	15.8972	38	44	1058	1082	778
Lgals3	Innate Immunity	2.63432	5.97e-07	1.83e-05	comp146346_c0_seq1	PREDICTED: Mesocricetus auratus lectin, galactoside-binding, soluble, 3 (Lgals3), mRNA	738	0	1483.71	359.663	2233.08	6.20881	146	453	3794	1839	2630
Lgals3bp		2.55481	1.51e-06	4.18e-05	comp77933_c0_seq2	PREDICTED: Mesocricetus auratus lectin, galactoside-binding, soluble, 3 binding protein (Lgals3bp), mRNA	1862	0	1402.73	357.334	2099.65	5.87589	153	440	2591	2019	3070
Lgals8		1.27027	0.00731005	0.0498639	comp146858_c0_seq1	PREDICTED: Mesocricetus auratus lectin, galactoside-binding, soluble, 8 (Lgals8), mRNA	1108	8e-305	3172.8	1717.58	4142.94	2.41207	999	1781	6690	3747	4779
Lgals9		2.51558	0.00121898	0.0119383	comp77393_c0_seq1	PREDICTED: Mesocricetus auratus lectin, galactoside-binding, soluble, 9 (Lgals9), mRNA	1065	8e-273	622.917	162.601	929.795	5.71827	84	182	892	1344	1009
Lgals9		3.24657	3.51e-06	8.78e-05	comp77393_c0_seq2	PREDICTED: Mesocricetus auratus lectin, galactoside-binding, soluble, 9 (Lgals9), mRNA	1065	0	3094.33	507.712	4818.74	9.49109	182	670	4808	6590	5550
lgfals		-3.82159	1.93e-09	1.01e-07	comp118627_c0_seq2	PREDICTED: Mesocricetus auratus insulin-like growth factor binding protein, acid labile subunit (Igfals), mRNA	2134	0	466.828	1055.13	74.6266	0.0707274	759	910	88	69	117
Lgmn	General immunity	8.89952	3.48e-10	2.07e-08	comp142319_c1_seq2	PREDICTED: Mesocricetus auratus legumain (Lgmn) mRNA	1893	0	647.049	2.25505	1076.91	477.555	0	4	2031	526	1553
Lgr4		-4.25209	0.00117798	0.0115892	comp119019_c0_seq1	PREDICTED: Mesocricetus auratus leucine-rich repeat containing G protein-coupled receptor 4 (Lgr4), mRNA	5062	0	99.6353	230.911	12.1182	0.0524799	227	122	48	0	0
Lif		Present in Infected	0.000315719	0.00403435	comp137224_c0_seq2	PREDICTED: Mesocricetus auratus leukemia inhibitory factor (Lif), mRNA	1007	0	48.7684	0	81.2807	Present in Infected	0	0	177	45	86
Limd2		4.26342	0.00606023	0.0435629	comp139913_c0_seq2	PREDICTED: Mesocricetus auratus LIM domain containing 2 (Limd2), mRNA	1200	0	100.827	8.45644	162.408	19.2052	0	15	163	217	193
Limk2		Present in Infected	2.2e-12	1.83e-10	comp120093_c0_seq2	PREDICTED: Mesocricetus auratus LIM domain kinase 2 (Limk2) transcript variant X2 mRNA	3685	0	253.28	0	422.133	Present in Infected	0	0	543	456	527
Lims1		1.85534	0.00601459	0.0433134	comp143517_c0_seq2	PREDICTED: Cricetulus griseus LIM and senescent cell antigen-like domains 1, transcript variant 1 (Lims1), mRNA. [[taxon:10029]]	4659	5e-152	602.85	234.478	848.431	3.61838	202	160	1231	1120	642
Lin7a		-1.39084	0.00480359	0.0364237	comp145619_c5_seq1	Mus musculus lin-7 homolog A (C. elegans) (Lin7a), transcript variant 1, mRNA. [[taxon:10090]]	5887	2e-76	981.228	1560.46	595.071	0.381343	1135	1330	974	559	645
LINC00506		Absent in Infected	0.00468155	0.0357261	comp145892_c0_seq1	NA			397.973	994.932	0	0	1393	0	0	0	0
LINC00506		Absent in Infected	0.00408159	0.0320846	comp145892_c0_seq2	NA			483.396	1208.49	0	0	1692	0	0	0	0
LINE-1		4.47446	0.000402713	0.00465086	comp145888_c0_seq6	P11369 RecName: Full=LINE-1 retrotransposable element ORF2 protein; Short=ORF2 p; AltName: Full=Long interspersed element-1; Short=L1; AltName: Full=Retrovirus -related Pol polyprotein LINE-1; Includes: RecName: Full=Reverse transcriptase; Includes: RecName: Full=Endonuclease [Mus musculus]	NA	E-value = 8.32e-78, Score = 464, Bitscore = 183.341, Identities = 96/155 (61%), Positives = 114/155 (73%), Gaps = 1/155 (0%)	146.661	10.6754	237.319	22.2304	11	5	243	298	303
LINE-1		-5.51431	3.88e-23	1.32e-20	comp145864_c0_seq10	P11369 RecName: Full=LINE-1 retrotransposable element ORF2 protein; Short=ORF2 p; AltName: Full=Long interspersed element-1; Short=L1; AltName: Full=Retrovirus -related Pol polyprotein LINE-1; Includes: RecName: Full=Reverse transcriptase; Includes: RecName: Full=Endonuclease [Mus musculus]	NA	E-value = 7.85e-50, Score = 469, Bitscore = 185.267, Identities = 94/131 (71%), Positives = 109/131 (83%), Gaps = 0/131 (0%)	912.899	2209.73	48.3466	0.021879	1396	2151	101	67	1
LINE-1		5.57494	0.00190433	0.0171552	comp78215_c0_seq1	P11369 RecName: Full=LINE-1 retrotransposable element ORF2 protein; Short=ORF2 p; AltName: Full=Long interspersed element-1; Short=L1; AltName: Full=Retrovirus -related Pol polyprotein LINE-1; Includes: RecName: Full=Reverse transcriptase; Includes: RecName: Full=Endonuclease [Mus musculus]	NA	E-value = 1.17e-44, Score = 386, Bitscore = 153.295, Identities = 102/294 (34%), Positives = 149/294 (50%), Gaps = 33/294 (11%)	81.7472	2.81881	134.366	47.6676	0	5	179	178	117
LINE-1		-4.43832	6.82e-05	0.00114595	comp145864_c0_seq7	P11369 RecName: Full=LINE-1 retrotransposable element ORF2 protein; Short=ORF2 p; AltName: Full=Long interspersed element-1; Short=L1; AltName: Full=Retrovirus -related Pol polyprotein LINE-1; Includes: RecName: Full=Reverse transcriptase; Includes: RecName: Full=Endonuclease [Mus musculus]	NA	E-value = 2.11e-14, Score = 159, Bitscore = 65.855, Identities = 36/62 (58%), Positives = 41/62 (66%), Gaps = 7/62 (11%)	284.223	664.576	30.6533	0.0461246	640	368	2	3	117
LINE-1		4.84331	0.00203051	0.0181517	comp145700_c3_seq1		NA		102.01	5.7881	166.157	28.7067	1	9	181	129	309
LINE-1		-2.74968	1.31e-07	4.67e-06	comp146614_c0_seq1		NA		779.447	1593.28	236.894	0.148684	1147	1373	314	313	209
Lipc		-2.30676	0.00093387	0.00957176	comp137257_c1_seq2	PREDICTED: Mesocricetus auratus lipase, hepatic (Lipc), mRNA	1914	0	345.111	662.059	133.811	0.202114	376	698	193	16	320
Lipc		-2.97936	2.56e-06	6.7e-05	comp137257_c1_seq7	PREDICTED: Mesocricetus auratus lipase, hepatic (Lipc), mRNA	1914	0	1597.84	3356.24	425.576	0.126801	1717	3778	726	344	507
Lmbrd1		3.80685	0.00224194	0.0196938	comp120588_c0_seq2	PREDICTED: Mesocricetus auratus LMBR1 domain containing 1 (Lmbrd1), mRNA	2623	0	153.743	17.4766	244.587	13.9951	0	31	376	299	196
LOC100362149		1.27766	0.00620065	0.044238	comp138997_c3_seq1	PREDICTED: Rattus norvegicus ribosomal protein S20-like (LOC100362149), mRNA. [[taxon:10116]]	515	8e-179	5281.43	2847.64	6903.96	2.42445	2181	2288	10015	6730	8455
LOC100750508		-5.42519	4.27e-06	0.000104291	comp145806_c3_seq5	PREDICTED: Mesocricetus auratus cytochrome P450 2D28-like (LOC101840984), mRNA	1258	2e-114	125.332	302.761	7.04622	0.0232732	150	347	3	12	9
LOC100751118		2.24519	0.00662175	0.046325	comp145236_c2_seq6	PREDICTED: Cricetulus griseus uncharacterized protein C16orf52 homolog (LOC100751118), mRNA. [[taxon:10029]]	4050	0	234.059	72.138	342.007	4.74101	101	0	561	298	401
LOC100751737		1.49311	0.00426851	0.0333008	comp146458_c0_seq1	PREDICTED: Cricetulus griseus proteasome subunit beta type-10-like (LOC100751737), mRNA. [[taxon:10029]]	822	0	1262.42	604.327	1701.15	2.81495	352	626	1872	2162	2005
LOC100751798		-5.1412	5.79e-06	0.000135994	comp147408_c0_seq1		NA		139.264	333.965	9.46337	0.0283364	215	320	12	8	15
LOC100751857		3.55217	3.88e-10	2.28e-08	comp145444_c13_seq1	PREDICTED: Mesocricetus auratus cytochrome c, somatic-like (LOC101828663), misc_RNA	318	4e-148	8720.28	1172.37	13752.2	11.7303	845	1009	23647	10197	17439
LOC100753254		-4.81229	4.14e-18	7.68e-16	comp146439_c0_seq1	PREDICTED: Mesocricetus auratus glutathione S-transferase alpha-4-like (LOC101843868), mRNA	669	3e-142	805.563	1911.84	68.0466	0.0355922	1136	1952	72	91	77
LOC100753276		-2.3274	2.92e-06	7.53e-05	comp145711_c2_seq1	PREDICTED: Cricetulus griseus complement C5-like (LOC100753276), partial mRNA. [[taxon:10029]]	937	9e-79	853.85	1643.45	327.447	0.199243	896	1780	302	524	299
LOC100753856		Present in Infected	2.39e-06	6.33e-05	comp144917_c0_seq8	PREDICTED: Mesocricetus auratus uncharacterized LOC101839811 (LOC101839811), mRNA	1239	2e-208	119.247	0	198.745	Present in Infected	0	0	167	321	194
LOC100753911		-4.2798	0.0017354	0.0158899	comp145195_c5_seq4	NA			54.8065	127.194	6.54816	0.0514817	66	142	3	12	7
LOC100754067		Present in Infected	0.00174666	0.0159691	comp126994_c0_seq1	PREDICTED: Mesocricetus auratus sorting nexin 19 (Snx19), mRNA	2925	7e-211	107.505	0	179.175	Present in Infected	0	0	142	357	92
LOC100754733		-3.76474	1.28e-13	1.29e-11	comp77406_c0_seq1	PREDICTED: Mesocricetus auratus gap junction protein, beta 1, 32kDa (Gjb1), mRNA	1033	0	971.787	2188.01	160.971	0.0735697	1439	2058	122	239	199
LOC100754739		4.37383	1.39e-10	8.96e-09	comp146778_c0_seq1		NA		653.446	50.8932	1055.15	20.7326	31	51	1076	1194	1529
LOC100754972		-2.45629	3.54e-06	8.84e-05	comp143566_c2_seq3	PREDICTED: Cricetulus griseus cytidine deaminase-like (LOC100754972), mRNA. [[taxon:10029]]	679	2e-229	721.958	1417.47	258.283	0.182214	964	1293	373	285	273
LOC100754972		-2.1034	0.000622577	0.00680342	comp143566_c2_seq4	PREDICTED: Cricetulus griseus cytidine deaminase-like (LOC100754972), mRNA. [[taxon:10029]]	679	2e-229	548.08	1015.67	236.356	0.23271	493	1177	225	316	293
LOC100755231		5.23064	0.00459524	0.0351804	comp140202_c6_seq5	PREDICTED: Cricetulus griseus hypothetical protein LOC100755231 (LOC100755231), mRNA. [[taxon:10029]]	244	3e-14	38.7785	1.69129	63.5032	37.5473	0	3	137	37	66
LOC100755384		-3.2084	7.79e-06	0.000176609	comp145842_c3_seq23	PREDICTED: Mesocricetus auratus leukotriene-B4 omega-hydroxylase 3-like (LOC101830905), mRNA	1883	6e-243	803.549	1728.39	186.99	0.108187	846	1994	153	273	226
LOC100755447		-6.72484	2.47e-16	3.61e-14	comp77098_c0_seq1	PREDICTED: Mesocricetus auratus delta/notch-like EGF repeat containing (Dner), mRNA	2064	3e-198	345.038	850.534	8.04103	0.0094541	572	784	21	0	11
LOC100755898		Present in Infected	0.000114181	0.00176765	comp145562_c0_seq6		NA		72.9845	0	121.641	Present in Infected	0	0	158	187	75
LOC100756099		Absent in Infected	1.04e-08	4.77e-07	comp144462_c0_seq17	PREDICTED: Mesocricetus auratus chromodomain helicase DNA binding protein 2 (Chd2), mRNA	2120	0	92.7383	231.846	0	0	192	168	0	0	0
LOC100756296		-2.06024	5.29e-05	0.00092446	comp133877_c1_seq1	PREDICTED: Cricetulus griseus frizzled-4-like (LOC100756296), mRNA. [[taxon:10029]]	3654	3e-260	853.682	1569.66	376.367	0.239777	1020	1492	494	309	592
LOC100756297		-5.60226	8.85e-08	3.32e-06	comp134835_c0_seq1	PREDICTED: Mesocricetus auratus UDP glucuronosyltransferase 1 family, polypeptide A1 (Ugt1a1), transcript variant X2, mRNA	1791	2e-55	171.037	414.784	8.53835	0.0205851	310	343	7	9	15
LOC100757305		6.92618	0.00117632	0.0115777	comp141187_c0_seq1	PREDICTED: Cricetulus griseus neutrophil antibiotic peptide NP-1-like (LOC100757305), mRNA. [[taxon:10029]]	288	5e-92	41.3627	0.563763	68.5619	121.615	0	1	78	43	138
LOC100757305		7.93534	2.28e-07	7.82e-06	comp134402_c0_seq1		NA		166.048	1.12753	275.995	244.779	0	2	325	180	535
LOC100757412		Present in Infected	1.87e-06	5.09e-05	comp142869_c0_seq11	PREDICTED: Mesocricetus auratus G patch domain containing 2-like (Gpatch2l), mRNA	1571	0	120.552	0	200.919	Present in Infected	0	0	345	192	197
LOC100758179		Present in Infected	7.88e-05	0.0012943	comp144629_c0_seq17	PREDICTED: Mesocricetus auratus cyclic GMP-AMP synthase-like (LOC101831922), partial mRNA	566	4e-297	76.6443	0	127.74	Present in Infected	0	0	261	80	140
LOC100758590		-3.50785	1.85e-09	9.67e-08	comp144956_c1_seq4	PREDICTED: Mesocricetus auratus epoxide hydrolase 1, microsomal (xenobiotic) (Ephx1), mRNA	1035	8e-209	1543.39	3408.95	299.675	0.0879084	1835	3722	271	267	567
LOC100759752		5.51174	1.35e-06	3.8e-05	comp127975_c1_seq1		NA		208.797	7.51752	342.984	45.6245	5	7	366	469	371
LOC100760115		Present in Infected	0.00277142	0.0234859	comp144476_c2_seq82	PREDICTED: Mesocricetus auratus tissue factor pathway inhibitor (lipoprotein-associated coagulation inhibitor) (Tfpi), mRNA	741	0	74.0964	0	123.494	Present in Infected	0	0	283	0	209
LOC100760402		-3.76295	0.000921896	0.00946536	comp144501_c18_seq1	PREDICTED: Mesocricetus auratus solute carrier family 26, member 6 (Slc26a6), transcript variant X2, mRNA	2655	4e-65	121.93	274.495	20.2197	0.0736615	127	326	26	8	44
LOC100760951		Present in Infected	7.33e-06	0.000166742	comp147732_c0_seq1	PREDICTED: Mesocricetus auratus small proline-rich protein 1A (Sprr1a), transcript variant X1, mRNA	366	1e-124	105.094	0	175.156	Present in Infected	0	0	348	58	272
LOC100763331	Innate Immunity	1.63571	0.00105061	0.0105501	comp138472_c0_seq2	PREDICTED: Cricetulus griseus T-cell immunoglobulin and mucin domain-containing protein 2-like (LOC100763331), mRNA. [[taxon:10029]]	876	1e-160	6443.79	2845.63	8842.56	3.10741	1808	2757	8274	11006	12213
LOC100763331	Innate Immunity	2.62839	0.00250418	0.0215516	comp138472_c0_seq3	PREDICTED: Cricetulus griseus T-cell immunoglobulin and mucin domain-containing protein 2-like (LOC100763331), mRNA. [[taxon:10029]]	876	1e-160	5234.7	1273.64	7875.4	6.18337	1016	972	7874	11880	7551
LOC100763617		-4.64313	8.83e-10	4.88e-08	comp145259_c2_seq42	PREDICTED: Mesocricetus auratus liver carboxylesterase-like (LOC101841813), transcript variant X1, mRNA	1686	2e-108	300.837	709.5	28.3944	0.0400202	444	696	17	53	25
LOC100763642		-6.53132	2.5e-06	6.55e-05	comp142875_c4_seq1	PREDICTED: Mesocricetus auratus cytochrome P450 2B1-like (LOC101833813), mRNA	1257	3e-33	100.914	248.259	2.68399	0.0108113	110	301	5	2	3
LOC100763885		-1.64468	0.000468179	0.00530388	comp139363_c1_seq1	PREDICTED: Cricetulus griseus hypothetical protein LOC100763885 (LOC100763885), mRNA. [[taxon:10029]]	1689	3e-55	1547.06	2613.77	835.93	0.319818	1998	2105	512	617	2002
LOC100764401		1.95955	0.00170657	0.0156621	comp145780_c0_seq1	PREDICTED: Cricetulus griseus zinc finger protein 120-like (LOC100764401), mRNA. [[taxon:10029]]	1461	2e-107	530.516	194.069	754.813	3.8894	162	139	1108	730	919
LOC100764547		6.67402	0.00129841	0.0125781	comp118002_c0_seq1	PREDICTED: Cricetulus griseus transmembrane protein 176B-like (LOC100764547), mRNA. [[taxon:10029]]	1124	0	34.7659	0.563763	57.5672	102.113	0	1	68	74	62
LOC100764547		Present in Infected	6.91e-05	0.00115813	comp118002_c0_seq2		NA		79.2154	0	132.026	Present in Infected	0	0	163	138	178
LOC100764549		-1.77926	0.000283618	0.00374052	comp77507_c0_seq1	PREDICTED: Cricetulus griseus transmembrane protein C20orf108 homolog (LOC100764549), mRNA. [[taxon:10029]]	3319	1e-78	876.149	1524.27	444.069	0.291333	857	1618	643	458	511
LOC100765081		-3.81523	2.8e-05	0.000538271	comp145259_c2_seq12	PREDICTED: Mesocricetus auratus liver carboxylesterase-like (LOC101836543), mRNA	1563	1e-100	312.72	706.514	50.1905	0.0710397	323	844	22	43	121
LOC100765804		Present in Infected	0.00597459	0.0430775	comp145231_c1_seq80	PREDICTED: Mesocricetus auratus stimulated by retinoic acid gene 6 protein homolog (LOC101831781), mRNA	1755	0	83.3266	0	138.878	Present in Infected	0	0	127	28	391
LOC100765931		1.39853	0.00574946	0.041899	comp77372_c0_seq1	PREDICTED: Cricetulus griseus zinc finger protein 187-like (LOC100765931), mRNA. [[taxon:10029]]	4955	3e-172	1168.55	589.639	1554.48	2.63633	408	529	2233	1392	2093
LOC100766249		-3.59989	0.00162494	0.0150817	comp145259_c2_seq45	PREDICTED: Mesocricetus auratus liver carboxylesterase-like (LOC101836296), mRNA	1227	2e-89	109.377	243.337	20.0694	0.0824756	126	272	18	32	19
LOC100766249		-3.7165	0.0042817	0.033349	comp145259_c2_seq19	PREDICTED: Mesocricetus auratus liver carboxylesterase-like (LOC101836543), mRNA	1563	4e-95	71.7752	161.06	12.2521	0.0760714	85	178	8	20	14
LOC100766319	Innate Immunity	3.53338	0.00578765	0.0420999	comp145206_c6_seq1	PREDICTED: Cricetulus griseus probable ATP-dependent RNA helicase DDX58-like (LOC100766319), mRNA. [[taxon:10029]]	3751	6e-44	130.349	17.7415	205.421	11.5785	13	15	243	199	309
LOC100766554		5.4623	0.00428376	0.0333541	comp145375_c1_seq1	PREDICTED: Cricetulus griseus guanylate-binding protein 4-like (LOC100766554), mRNA. [[taxon:10029]]	1986	6e-48	45.4153	1.69129	74.5647	44.0875	0	3	103	79	88
LOC100767508		-9.22665	6.6e-06	0.000152749	comp140531_c4_seq6	PREDICTED: Mesocricetus auratus chromosome unknown open reading frame, human C17orf78 (LOC101841473), mRNA	696	3e-204	59.8267	149.193	0.24903	0.00166918	156	67	0	0	1
LOC100768006		-1.55969	0.000520346	0.00581054	comp139457_c1_seq2	PREDICTED: Cricetulus griseus interferon alpha/beta receptor 2-like (LOC100768006), mRNA. [[taxon:10029]]	1971	7e-128	1188.94	1969.97	668.258	0.339223	1320	1822	643	1054	604
LOC100768936		1.80372	0.00161683	0.0150182	comp138807_c0_seq1	PREDICTED: Cricetulus griseus NADH dehydrogenase [ubiquinone] 1 alpha subcomplex assembly factor 4-like (LOC100768936), mRNA. [[taxon:10029]]	1158	1e-27	682.476	273.568	955.081	3.4912	222	204	1718	783	1033
LOC100769211		Present in Infected	4.81e-05	0.000856254	comp144958_c0_seq9	PREDICTED: Mesocricetus auratus G protein-coupled receptor 116 (Gpr116), mRNA	2439	0	125.999	0	209.998	Present in Infected	0	0	369	40	415
LOC100769482		-4.17197	0.00373959	0.0299205	comp135574_c0_seq1	PREDICTED: Cricetulus griseus P2Y purinoceptor 14-like (LOC100769482), mRNA. [[taxon:10029]]	1017	0	56.8065	131.106	7.27334	0.0554767	92	116	15	0	14
LOC100769878		-1.6757	0.00123246	0.0120554	comp145828_c1_seq8	PREDICTED: Cricetulus griseus hypothetical protein LOC100769878 (LOC100769878), mRNA. [[taxon:10029]]	551	3e-67	767.532	1305.75	408.718	0.313014	1117	901	378	570	486
LOC100770489		2.94604	0.00596731	0.0430381	comp140814_c1_seq3	PREDICTED: Cricetulus griseus tumor necrosis factor receptor superfamily member 10B-like (LOC100770489), mRNA. [[taxon:10029]]	2183	5e-46	167.122	33.2661	256.36	7.70634	30	21	407	197	350
LOC100770512		Present in Infected	4.73e-05	0.000843777	comp144096_c4_seq3		NA		137.705	0	229.509	Present in Infected	0	0	193	124	558
LOC100770730		-1.66492	0.00166017	0.0153309	comp144818_c4_seq1	PREDICTED: Cricetulus griseus serine/threonine-protein kinase Kist-like (LOC100770730), mRNA. [[taxon:10029]]	3971	3e-135	800.9	1359.26	428.66	0.315363	1023	1115	743	288	578
LOC100771737		-1.2412	0.00237293	0.0206311	comp146363_c0_seq1	PREDICTED: Cricetulus griseus claudin-1-like (LOC100771737), mRNA. [[taxon:10029]]	946	0	3949.01	6039.98	2555.03	0.423019	3618	6130	2661	3722	2521
LOC100772629		-1.81541	0.00639791	0.0453461	comp137980_c1_seq1	PREDICTED: Cricetulus griseus inositol polyphosphate multikinase-like (LOC100772629), mRNA. [[taxon:10029]]	3598	7e-124	341.797	599.145	170.231	0.284124	385	575	253	178	186
LOC100772882		-2.94961	0.000284194	0.00374603	comp78366_c0_seq1	PREDICTED: Cricetulus griseus zinc finger protein 395-like (LOC100772882), mRNA. [[taxon:10029]]	1921	6e-88	224.14	469.24	60.7397	0.129443	286	470	84	67	68
LOC100773787		Present in Infected	4.51e-05	0.000807659	comp145285_c0_seq46	PREDICTED: Mesocricetus auratus unc-13 homolog A (C. elegans) (Unc13a), mRNA	5094	0	84.9443	0	141.574	Present in Infected	0	0	118	152	243
LOC100773900		-1.51635	0.000229089	0.00316163	comp77404_c0_seq1	PREDICTED: Cricetulus griseus protein NipSnap homolog 1-like (LOC100773900), mRNA. [[taxon:10029]]	1841	3e-90	2748.56	4507.75	1575.77	0.34957	2577	4731	1653	2299	1538
LOC100774022		-1.41093	0.0042219	0.0330239	comp77917_c0_seq1	PREDICTED: Cricetulus griseus autophagy-related protein 9A-like (LOC100774022), mRNA. [[taxon:10029]]	2682	0	831.506	1329.04	499.813	0.37607	766	1387	605	507	707
LOC100775081		4.99995	1.41e-05	0.000295609	comp145894_c0_seq1	PREDICTED: Mesocricetus auratus serum amyloid A-5 protein-like (LOC101825362), mRNA	333	3e-99	103908	5301.64	169646	31.9988	4998	3072	147406	263256	175225
LOC100910286		5.0869	0.000872982	0.00906491	comp145046_c2_seq20	PREDICTED: Rattus norvegicus uncharacterized LOC100910286 (LOC100910286), misc_RNA. [[taxon:10116]]	1051	8e-59	140.661	6.76515	229.925	33.9866	0	12	314	361	116
LOC100910286		Present in Infected	0.00350524	0.0283797	comp145046_c2_seq7	PREDICTED: Rattus norvegicus uncharacterized LOC100910286 (LOC100910286), misc_RNA. [[taxon:10116]]	1051	7e-59	48.1288	0	80.2146	Present in Infected	0	0	153	0	167
LOC100910695		-4.65972	0.00433265	0.0336466	comp133176_c3_seq1	PREDICTED: Mesocricetus auratus ELOVL fatty acid elongase 6 (Elovl6), partial mRNA	654	0	2262.25	5338.79	211.216	0.0395626	1592	7453	319	115	369
LOC101338033		8.07159	0.000102845	0.00162171	comp77535_c1_seq1		NA		91.225	0.563763	151.666	269.024	0	1	179	216	135
LOC101718346		-4.05555	0.00459338	0.0351774	comp145765_c0_seq28	PREDICTED: Heterocephalus glaber Ig mu chain C region membrane-bound form-like (LOC101718346), mRNA. [[taxon:10181]]	2376	1e-81	54.0604	123.968	7.45536	0.0601393	112	78	12	5	11
LOC101822455		-2.16536	2.01e-06	5.43e-05	comp141082_c2_seq1	PREDICTED: Mesocricetus auratus glutathione S-transferase A6-like (LOC101822455), partial mRNA	582	3e-268	8891.05	16657.5	3713.41	0.222927	10824	15834	3743	5854	3188
LOC101822541		2.87081	0.00349268	0.0283359	comp145836_c1_seq13	PREDICTED: Mesocricetus auratus tripartite motif-containing protein 30A-like (LOC101822541), mRNA	1512	1e-150	192.252	40.1457	293.657	7.31477	42	18	357	266	457
LOC101822554		-4.51289	1.1e-08	4.99e-07	comp145388_c1_seq18	PREDICTED: Mesocricetus auratus UDP-glucuronosyltransferase 2B31-like (LOC101822554), transcript variant X1, mRNA	1590	6e-76	292.778	686.82	30.0835	0.0438011	593	467	38	29	43
LOC101822554		-2.22082	7.66e-05	0.00126254	comp145388_c1_seq5	PREDICTED: Mesocricetus auratus UDP-glucuronosyltransferase 2B31-like (LOC101822554), transcript variant X1, mRNA	1590	5e-76	572.553	1082.92	232.308	0.214519	880	806	268	339	202
LOC101822554		-8.47119	9.68e-08	3.6e-06	comp145388_c1_seq14	PREDICTED: Mesocricetus auratus UDP-glucuronosyltransferase 2B31-like (LOC101822554) transcript variant X1 mRNA	1590	2e-76	96.1653	239.401	0.674595	0.00281784	201	170	0	2	0
LOC101822554		-2.01233	0.000178373	0.00256752	comp145388_c1_seq7	PREDICTED: Mesocricetus auratus UDP-glucuronosyltransferase 2B31-like (LOC101822554), transcript variant X1, mRNA	1590	1e-76	607.654	1107.39	274.493	0.247872	653	1137	351	351	271
LOC101822554		-1.92858	5.63e-06	0.000133096	comp145847_c5_seq1	PREDICTED: Mesocricetus auratus UDP-glucuronosyltransferase 2B31-like (LOC101822554), transcript variant X1, mRNA	1590	0	3267.04	5858.98	1539.08	0.262687	3438	6037	1723	1889	1875
LOC101822554		-2.52613	7.78e-07	2.3e-05	comp145847_c5_seq4	PREDICTED: Mesocricetus auratus UDP-glucuronosyltransferase 2B31-like (LOC101822554), transcript variant X1, mRNA	1590	0	844.743	1675.54	290.88	0.173604	1068	1619	370	282	411
LOC101822556		5.05263	0.00233947	0.0203849	comp136239_c0_seq1	PREDICTED: Mesocricetus auratus Krueppel-like factor 5-like (LOC101822556), partial mRNA	469	1e-244	91.6152	4.5101	149.685	33.1889	0	8	256	89	221
LOC101822587		5.16002	2.45e-10	1.49e-08	comp145636_c0_seq1	PREDICTED: Mesocricetus auratus schlafen family member 12-like (LOC101822587), mRNA	1095	0	422.196	19.3205	690.78	35.7538	16	14	1075	477	1038
LOC101822587		3.51655	0.00660703	0.0462737	comp145636_c0_seq2	PREDICTED: Mesocricetus auratus schlafen family member 12-like (LOC101822587), mRNA	1095	0	114.181	15.7132	179.826	11.4442	22	0	307	73	312
LOC101822587		Present in Infected	4.26e-05	0.000767367	comp145636_c0_seq5	PREDICTED: Mesocricetus auratus schlafen family member 12-like (LOC101822587), mRNA	1095	0	85.5156	0	142.526	Present in Infected	0	0	175	138	208
LOC101822587		1.38277	0.00350281	0.028373	comp145636_c0_seq9	PREDICTED: Mesocricetus auratus schlafen family member 12-like (LOC101822587), mRNA	1095	0	2045.88	1041.36	2715.55	2.60769	675	992	3928	2213	3925
LOC101822633		1.63571	0.000674473	0.0072802	comp77273_c0_seq1	PREDICTED: Mesocricetus auratus E3 ubiquitin-protein ligase Mdm2-like (LOC101822633), mRNA	588	7e-278	1723.84	761.264	2365.55	3.1074	522	689	3985	1775	3055
LOC101822692		-4.58139	9.07e-13	8.02e-11	comp77958_c0_seq1	PREDICTED: Mesocricetus auratus cytochrome P450 2U1-like (LOC101822692) mRNA	1780	0	4732.95	11134.7	465.097	0.0417699	6001	12148	685	325	733
LOC101822733		-2.64026	0.00101748	0.0102913	comp118454_c0_seq1	PREDICTED: Mesocricetus auratus asialoglycoprotein receptor 2-like (LOC101822733), mRNA	798	0	217.332	437.958	70.2482	0.160399	198	526	32	78	144
LOC101822733		-1.99249	0.000360325	0.00435214	comp118454_c0_seq3	PREDICTED: Mesocricetus auratus asialoglycoprotein receptor 2-like (LOC101822733), mRNA	798	0	3286.45	5966.87	1499.51	0.251305	3282	6426	861	2930	1180
LOC101822759		Present in Infected	0.00184197	0.0166922	comp75864_c0_seq1	PREDICTED: Mesocricetus auratus cathepsin G-like (LOC101822759), mRNA	810	0	35.3108	0	58.8514	Present in Infected	0	0	73	15	142
LOC101822829		Present in Infected	0.000143101	0.0021209	comp138893_c0_seq1	PREDICTED: Mesocricetus auratus chromosome unknown open reading frame, human C15orf48 (LOC101822829), transcript variant X2, mRNA	717	0	67.381	0	112.302	Present in Infected	0	0	186	66	173
LOC101822829		8.11871	2.07e-10	1.28e-08	comp138893_c0_seq3	PREDICTED: Mesocricetus auratus chromosome unknown open reading frame human C15orf48 (LOC101822829) transcript variant X1 mRNA	627	0	238.803	1.42847	397.052	277.955	2	0	551	338	578
LOC101822857		4.09877	0.00205038	0.018295	comp145636_c0_seq10	PREDICTED: Mesocricetus auratus schlafen family member 12-like (LOC101822857), mRNA	651	3e-287	123.251	11.5401	197.725	17.1337	13	4	298	152	286
LOC101822887	Innate Immunity	Present in Infected	0.000344351	0.00425588	comp141617_c0_seq4	PREDICTED: Mesocricetus auratus leukocyte-associated immunoglobulin-like receptor 1-like (LOC101822887), mRNA	570	1e-260	34.9886	0	58.3143	Present in Infected	0	0	102	36	82
LOC101822933		3.77292	0.000629133	0.0068593	comp145962_c0_seq1	PREDICTED: Mesocricetus auratus cytochrome P450 4B1-like (LOC101822933), mRNA	1569	0	19980.4	2322.79	31752.2	13.6698	2035	1542	27328	50033	32032
LOC101823002		1.7003	0.00069805	0.00750065	comp145792_c2_seq6	PREDICTED: Mesocricetus auratus interferon-inducible GTPase 1-like (LOC101823002), partial mRNA	912	2e-61	5487.43	2335.26	7588.87	3.24968	1155	2679	9813	8976	8368
LOC101823051		-5.36967	2.36e-29	1.46e-26	comp145685_c6_seq2	PREDICTED: Mesocricetus auratus alcohol dehydrogenase 1-like (LOC101823051) mRNA	1356	2e-99	3005.98	7251.86	175.396	0.0241863	4291	7427	119	332	134
LOC101823051		-5.56328	3.75e-13	3.54e-11	comp145685_c6_seq1	PREDICTED: Mesocricetus auratus alcohol dehydrogenase 1-like (LOC101823051) mRNA	1356	0	43113	104468	2209.38	0.0211488	54036	116847	2007	3567	2006
LOC101823068		Present in Infected	8.3e-20	1.92e-17	comp144957_c0_seq11	PREDICTED: Mesocricetus auratus apolipoprotein L2-like (LOC101823068) mRNA	939	0	454.793	0	757.988	Present in Infected	0	0	943	589	1290
LOC101823068		10.814	9.9e-44	3.36e-40	comp144957_c0_seq7	PREDICTED: Mesocricetus auratus apolipoprotein L2-like (LOC101823068) mRNA	939	0	3980.34	3.68352	6631.45	1800.3	2	4	7284	8246	8076
LOC101823091		Present in Infected	0.000358627	0.00434205	comp145229_c1_seq63	PREDICTED: Mesocricetus auratus protein FAM135A-like (LOC101823091), partial mRNA	2576	0	41.8296	0	69.716	Present in Infected	0	0	68	48	146
MR1	Innate Immunity	2.92639	0.000622946	0.00680433	comp145841_c1_seq3	PREDICTED: Mesocricetus auratus major histocompatibility complex class I-related gene protein-like (LOC101823249), mRNA	936	7e-56	267.423	53.9027	409.77	7.60203	51	31	467	412	614
MR1	Innate Immunity	3.70357	0.00460958	0.0352788	comp145841_c1_seq4	PREDICTED: Mesocricetus auratus major histocompatibility complex class I-related gene protein-like (LOC101823249), mRNA	936	1e-87	117.377	14.2847	186.106	13.0283	20	0	206	165	315
MR1	Innate Immunity	1.93066	0.000905406	0.00933152	comp145829_c0_seq2	PREDICTED: Mesocricetus auratus major histocompatibility complex class I-related gene protein-like (LOC101823249), mRNA	936	6e-234	18212.7	6777.12	25836.4	3.81229	5025	5655	28872	34378	27915
LOC101823352		2.25177	8.66e-05	0.00140923	comp145836_c1_seq14	PREDICTED: Mesocricetus auratus tripartite motif-containing protein 30A-like (LOC101823352), mRNA	1509	2e-186	768.725	235.979	1123.89	4.76268	182	188	1561	1116	1419
LOC101823352		2.67581	6.35e-06	0.000147319	comp145836_c1_seq16	PREDICTED: Mesocricetus auratus tripartite motif-containing protein 30A-like (LOC101823352), mRNA	1509	2e-222	747.997	176.665	1128.88	6.38998	140	136	1316	1326	1403
LOC101823352		3.23334	1.24e-07	4.49e-06	comp145836_c1_seq3	PREDICTED: Mesocricetus auratus tripartite motif-containing protein 30A-like (LOC101823352), mRNA	1509	1e-222	732.497	121.221	1140.01	9.4044	90	101	1576	968	1669
LOC101823352		2.78543	1.51e-05	0.000314055	comp145836_c1_seq4	PREDICTED: Mesocricetus auratus tripartite motif-containing protein 30A-like (LOC101823352), mRNA	1509	1e-222	544.15	119.945	826.953	6.89441	104	81	1165	662	1243
LOC101823391		2.55803	3.91e-06	9.67e-05	comp145125_c2_seq5	PREDICTED: Mesocricetus auratus guanylate-binding protein 6-like (LOC101823391), mRNA	1755	2e-244	11371.4	2890.97	17025	5.88904	1611	3087	21540	16464	24229
LOC101823391		3.42396	2.71e-09	1.36e-07	comp145125_c2_seq1	PREDICTED: Mesocricetus auratus guanylate-binding protein 6-like (LOC101823391), mRNA	1755	0	10139.1	1482.38	15910.2	10.7329	440	2072	22717	15200	20271
LOC101823393		6.18981	0.00216016	0.0191167	comp144381_c3_seq3	PREDICTED: Mesocricetus auratus WW domain-binding protein 5-like (LOC101823393), mRNA	384	1e-57	49.8362	1.12753	82.3086	72.9994	0	2	110	79	112
LOC101823549		-1.26028	0.00377516	0.0301443	comp145372_c2_seq4	PREDICTED: Mesocricetus auratus 24-hydroxycholesterol 7-alpha-hydroxylase-like (LOC101823549), mRNA	1155	0	1750.85	2691.65	1123.66	0.417462	1489	2888	1807	1022	1296
LOC101823584		-4.01771	1.17e-05	0.000249636	comp144771_c1_seq477	PREDICTED: Mesocricetus auratus plexin-A4-like (LOC101823584), partial mRNA	2950	0	202.484	463.306	28.6033	0.0617373	314	424	32	4	77
LOC101823717		1.26082	0.00709274	0.0488595	comp136403_c0_seq4	PREDICTED: Mesocricetus auratus L-serine dehydratase/L-threonine deaminase-like (LOC101823717), mRNA	682	0	2031.93	1105.64	2649.45	2.39631	720	1049	3529	1917	4465
LOC101824106		2.91626	0.00450357	0.0346235	comp141362_c0_seq10	PREDICTED: Mesocricetus auratus uncharacterized LOC101824106 (LOC101824106), mRNA	966	3e-122	193.43	39.2408	296.223	7.54886	21	43	290	340	435
LOC101824169		-1.18444	0.00561795	0.0410791	comp146140_c0_seq1	PREDICTED: Mesocricetus auratus phosphatidylethanolamine-binding protein 1-like (LOC101824169), mRNA	569	2e-204	6920.81	10423	4586.05	0.439995	6842	9820	4274	6841	4817
LOC101824238		6.83076	3.9e-05	0.000713664	comp132868_c0_seq1	PREDICTED: Mesocricetus auratus receptor-interacting serine/threonine-protein kinase 2-like (LOC101824238), mRNA	1961	0	309.84	4.5101	513.393	113.832	0	8	464	861	425
LOC101824238		4.91012	0.00127909	0.0124196	comp132868_c0_seq2	PREDICTED: Mesocricetus auratus receptor-interacting serine/threonine-protein kinase 2-like (LOC101824238), mRNA	1961	0	1181.08	64.0484	1925.76	30.0673	36	68	1804	3293	1444
LOC101824376		-1.66732	0.00147862	0.013969	comp118180_c0_seq1	PREDICTED: Mesocricetus auratus 2-oxo-4-hydroxy-4-carboxy-5-ureidoimidazoline decarboxylase-like (LOC101824376), mRNA	555	1e-291	626.235	1063.39	334.796	0.314837	724	969	271	521	364
LOC101824477		4.78175	6.37e-12	5e-10	comp143868_c1_seq1	PREDICTED: Mesocricetus auratus sterile alpha motif domain-containing protein 9-like (LOC101824477), mRNA	4749	0	733.817	43.4097	1194.09	27.5074	0	77	1331	961	2144
LOC101824477		Present in Infected	2.61e-17	4.47e-15	comp143868_c1_seq2	PREDICTED: Mesocricetus auratus sterile alpha motif domain-containing protein 9-like (LOC101824477) mRNA	4749	0	382.263	0	637.106	Present in Infected	0	0	766	606	961
LOC101824477		4.83844	6.03e-16	8.38e-14	comp143868_c1_seq3	PREDICTED: Mesocricetus auratus sterile alpha motif domain-containing protein 9-like (LOC101824477), mRNA	4749	0	1317.84	75.0227	2146.38	28.6098	34	90	3203	1808	2923
LOC101824477		6.23509	2.9e-19	6.21e-17	comp143868_c1_seq4	PREDICTED: Mesocricetus auratus sterile alpha motif domain-containing protein 9-like (LOC101824477) mRNA	4749	0	976.806	21.423	1613.73	75.3269	0	38	2004	1505	2410
LOC101824579		Present in Infected	0.000364924	0.00437987	comp141503_c0_seq4	PREDICTED: Mesocricetus auratus chromosome unknown open reading frame, human C19orf59 (LOC101824579), mRNA	555	1e-256	45.1854	0	75.309	Present in Infected	0	0	93	85	93
LOC101824602		5.80531	2.01e-16	2.95e-14	comp77348_c0_seq2	PREDICTED: Mesocricetus auratus 40S ribosomal protein S9-like (LOC101824602) mRNA	693	4e-227	814.146	23.979	1340.92	55.9208	2	40	2144	1123	1690
LOC101824665		-10.3218	6.19e-07	1.89e-05	comp144994_c7_seq4	PREDICTED: Mesocricetus auratus cholesterol 7-alpha-monooxygenase-like (LOC101824665) mRNA	2038	0	428.153	1069.13	0.835357	0.000781342	350	1453	0	1	2
LOC101824672		2.54739	0.000246545	0.00334834	comp77555_c0_seq1	PREDICTED: Mesocricetus auratus p21-activated protein kinase-interacting protein 1-like (LOC101824672), mRNA	774	1e-230	438.561	112.237	656.11	5.84574	79	99	1022	580	813
LOC101824803		-1.84696	0.00209692	0.018613	comp144550_c2_seq2	PREDICTED: Mesocricetus auratus E3 ubiquitin-protein ligase XIAP-like (LOC101824803), transcript variant X2, mRNA	2113	0	558.808	985.923	274.064	0.277977	655	919	401	0	694
LOC101825065		-1.24813	0.0021924	0.0193453	comp146477_c0_seq1	PREDICTED: Mesocricetus auratus cytochrome b-c1 complex subunit 1, mitochondrial-like (LOC101825065), mRNA	1356	0	3104.99	4757.91	2003.05	0.420994	2827	4858	1869	2905	2214
LOC101825087		2.06507	0.000117225	0.00180654	comp145125_c2_seq7	PREDICTED: Mesocricetus auratus guanylate-binding protein 4-like (LOC101825087), mRNA	4008	0	10865.5	3732.9	15620.5	4.18456	2448	3520	20049	16539	19999
LOC101825087		2.30669	1.02e-05	0.000222207	comp145125_c2_seq9	PREDICTED: Mesocricetus auratus guanylate-binding protein 4-like (LOC101825087), mRNA	4008	0	8947.79	2656.32	13142.1	4.94748	1805	2425	16605	11938	19770
LOC101825087		2.86	1.24e-08	5.58e-07	comp145444_c1_seq15	PREDICTED: Mesocricetus auratus guanylate-binding protein 4-like (LOC101825087), mRNA	4008	0	1961.18	412.351	2993.73	7.26016	380	250	4286	3435	3024
LOC101825087		5.1538	2.21e-18	4.31e-16	comp145444_c1_seq6	PREDICTED: Mesocricetus auratus guanylate-binding protein 4-like (LOC101825087), mRNA	4008	0	5925.16	272.297	9693.73	35.5998	0	483	12956	7867	15136
LOC101825102		-4.128	0.0010405	0.0104839	comp143529_c4_seq1	PREDICTED: Mesocricetus auratus CD209 antigen-like protein B-like (LOC101825102), mRNA	978	0	96.0368	221.122	12.6468	0.0571939	102	263	22	7	19
LOC101825174		Present in Infected	5.12e-05	0.000902497	comp136570_c0_seq1	PREDICTED: Mesocricetus auratus membrane-spanning 4-domains subfamily A member 4A-like (LOC101825174), mRNA	657	0	82.4218	0	137.37	Present in Infected	0	0	190	79	252
LOC101825242		1.711	0.00319245	0.0262949	comp145956_c0_seq1	PREDICTED: Mesocricetus auratus cathepsin L1-like (LOC101825242), mRNA	1016	0	20128.8	8513.55	27872.3	3.27387	6700	6613	36612	32752	30446
LOC101825302	Innate Immunity	Present in Infected	1.56e-08	6.92e-07	comp141382_c1_seq2	PREDICTED: Mesocricetus auratus retinoic acid receptor responder protein 1-like (LOC101825302) partial mRNA	321	4e-164	165.82	0	276.367	Present in Infected	0	0	485	257	270
LOC101825362		5.34519	2.88e-05	0.000550784	comp146749_c0_seq1	PREDICTED: Mesocricetus auratus serum amyloid A-5 protein-like (LOC101825362), mRNA	333	3e-99	192.876	7.78034	316.272	40.6502	3	10	280	497	313
LOC101825420		2.95007	0.00318598	0.0262672	comp119017_c0_seq3	PREDICTED: Mesocricetus auratus uncharacterized LOC101825420 (LOC101825420), mRNA	636	6e-148	215.803	42.846	331.107	7.72785	0	76	532	249	453
LOC101825459		-2.04843	0.000404666	0.00466888	comp143426_c0_seq1	PREDICTED: Mesocricetus auratus coiled-coil domain-containing protein 111-like (LOC101825459), partial mRNA	1079	0	498.034	913.743	220.895	0.241748	520	962	345	218	242
LOC101825463		-1.43578	0.00370031	0.0296961	comp120481_c0_seq2	PREDICTED: Mesocricetus auratus phosphopantothenate--cysteine ligase-like (LOC101825463), mRNA	993	0	915.144	1471.79	544.045	0.369648	1059	1269	645	589	733
LOC101825473		Present in Infected	0.000291687	0.00381729	comp136838_c0_seq2	PREDICTED: Mesocricetus auratus cytochrome b561-like (LOC101825473), mRNA	760	0	51.8817	0	86.4695	Present in Infected	0	0	121	58	146
LOC101825545		Present in Infected	1.66e-08	7.33e-07	comp144773_c3_seq109	PREDICTED: Mesocricetus auratus sodium-dependent phosphate transport protein 3-like (LOC101825545) transcript variant X1 mRNA	1850	0	164.737	0	274.562	Present in Infected	0	0	264	200	564
LOC101825545		3.07208	0.00556088	0.0406964	comp144773_c3_seq212	PREDICTED: Mesocricetus auratus sodium-dependent phosphate transport protein 3-like (LOC101825545), transcript variant X1, mRNA	1850	0	151.697	27.8552	234.258	8.40984	39	0	303	103	494
LOC101825545		Present in Infected	0.000371518	0.00440691	comp144773_c3_seq22	PREDICTED: Mesocricetus auratus sodium-dependent phosphate transport protein 3-like (LOC101825545), transcript variant X1, mRNA	1850	0	102.872	0	171.453	Present in Infected	0	0	418	50	197
LOC101825545		Present in Infected	1.12e-05	0.000241982	comp144773_c3_seq27	PREDICTED: Mesocricetus auratus sodium-dependent phosphate transport protein 3-like (LOC101825545), transcript variant X1, mRNA	1850	0	124.093	0	206.822	Present in Infected	0	0	250	82	466
LOC101825545		Present in Infected	0.00635211	0.0450751	comp144773_c3_seq66	PREDICTED: Mesocricetus auratus sodium-dependent phosphate transport protein 3-like (LOC101825545), transcript variant X1, mRNA	1850	0	37.8018	0	63.003	Present in Infected	0	0	140	82	0
LOC101825559		Present in Infected	0.000335569	0.00420889	comp143314_c2_seq2	PREDICTED: Mesocricetus auratus chromosome unknown open reading frame, human C21orf91 (LOC101825559), mRNA	753	0	32.6145	0	54.3576	Present in Infected	0	0	66	49	85
LOC101825565		-7.29698	4.6e-08	1.83e-06	comp146183_c0_seq1	PREDICTED: Mesocricetus auratus cytochrome P450 1A2-like (LOC101825565) mRNA	1862	0	8308.69	20575.5	130.839	0.00635901	8481	25752	136	230	76
LOC101825629		-3.05122	0.00245487	0.0212116	comp146357_c0_seq1	PREDICTED: Mesocricetus auratus cytochrome P450 2F2-like (LOC101825629), mRNA	1715	0	5251.95	11118	1341.27	0.12064	4391	14158	921	2382	1226
LOC101825701		Present in Infected	0.00095081	0.00973281	comp139269_c0_seq1	PREDICTED: Mesocricetus auratus BPI fold-containing family A member 5-like (LOC101825701), transcript variant X1, mRNA	1071	2e-156	46.9929	0	78.3214	Present in Infected	0	0	180	17	109
LOC101825701		Present in Infected	0.000884276	0.00914624	comp139269_c1_seq2	PREDICTED: Mesocricetus auratus BPI fold-containing family A member 5-like (LOC101825701), transcript variant X1, mRNA	1071	6e-186	103.958	0	173.264	Present in Infected	0	0	423	28	229
LOC101825701		Present in Infected	0.00153816	0.0144169	comp139269_c1_seq1	PREDICTED: Mesocricetus auratus BPI fold-containing family A member 5-like (LOC101825701), transcript variant X2, mRNA	1066	0	57.1234	0	95.2057	Present in Infected	0	0	205	7	165
LOC101825779		-2.16913	0.000138066	0.00205835	comp145591_c8_seq12	PREDICTED: Mesocricetus auratus zinc finger protein 729-like (LOC101825779), mRNA	6459	0	641.537	1202.72	267.418	0.222345	983	888	440	163	407
LOC101825887		-1.8272	0.00282899	0.0238126	comp77340_c0_seq1	PREDICTED: Mesocricetus auratus plasminogen-like (LOC101825887), mRNA	2172	0	47861	84101.4	23700.7	0.281811	41511	96588	17752	40047	22934
LOC101825889		-2.88456	0.0014718	0.0139101	comp144823_c1_seq1	PREDICTED: Mesocricetus auratus cytochrome P450 2A8-like (LOC101825889), transcript variant X1, mRNA	1765	5e-118	184.597	383.58	51.9419	0.135413	245	370	85	35	75
LOC101825889		-2.68354	0.00435256	0.0337501	comp136699_c0_seq1	PREDICTED: Mesocricetus auratus cytochrome P450 2A8-like (LOC101825889), transcript variant X1, mRNA	1765	4e-145	169.008	342.54	53.3194	0.155659	257	282	96	53	45
LOC101825889		-2.086	7.59e-05	0.00125485	comp136699_c1_seq1	PREDICTED: Mesocricetus auratus cytochrome P450 2A8-like (LOC101825889), transcript variant X1, mRNA	1765	3e-291	654.653	1209.37	284.845	0.235532	690	1271	397	348	270
LOC101825889		-2.49557	0.000122407	0.00187549	comp144823_c3_seq1	PREDICTED: Mesocricetus auratus cytochrome P450 2A8-like (LOC101825889), transcript variant X1, mRNA	1765	0	579.612	1144.59	202.96	0.177321	563	1317	337	159	258
LOC101825904		-1.66175	0.00573234	0.0417871	comp142508_c0_seq4	PREDICTED: Mesocricetus auratus malignant fibrous histiocytoma-amplified sequence 1 homolog (LOC101825904), partial mRNA	3136	0	475.501	806.435	254.879	0.316056	485	816	386	150	429
LOC101826076		2.15104	0.00644882	0.0455034	comp140566_c1_seq2	PREDICTED: Mesocricetus auratus serine/arginine-rich splicing factor 6-like (LOC101826076), transcript variant X1, mRNA	1705	2e-280	293.425	95.7376	425.217	4.44148	78	71	572	329	682
LOC101826184		3.15416	0.000977409	0.00997075	comp143370_c0_seq6	PREDICTED: Mesocricetus auratus histone H2A.J-like (LOC101826184), mRNA	510	7e-217	218.832	38.1153	339.309	8.90218	36	22	438	481	267
LOC101826227		2.06264	0.000269762	0.00359065	comp138812_c0_seq1	PREDICTED: Mesocricetus auratus protein disulfide-isomerase TMX3-like (LOC101826227), mRNA	1888	0	1335.13	459.359	1918.97	4.1775	314	417	3479	1430	2242
LOC101826238		4.6258	0.00732482	0.0499504	comp144834_c0_seq2	PREDICTED: Mesocricetus auratus histone H4-like (LOC101826238), mRNA	362	1e-186	54.3298	3.57119	88.1689	24.689	5	0	133	105	77
LOC101826240		4.26204	0.000680568	0.00733429	comp145836_c1_seq6	PREDICTED: Mesocricetus auratus tripartite motif-containing protein 30A-like (LOC101826240), mRNA	1494	4e-270	154.458	12.9665	248.785	19.1867	0	23	352	150	439
LOC101826249		-2.91466	2.58e-06	6.74e-05	comp141797_c0_seq2	PREDICTED: Mesocricetus auratus syndecan-3-like (LOC101826249), partial mRNA	1030	0	441.536	920.691	122.1	0.132618	480	1025	177	104	170
LOC101826287		2.38922	9.67e-05	0.0015416	comp146389_c0_seq1	PREDICTED: Mesocricetus auratus uncharacterized LOC101826287 (LOC101826287), misc_RNA	610	3e-238	684.277	193.122	1011.71	5.23872	107	207	1248	1220	1145
LOC101826315		-1.5824	0.00586604	0.0425083	comp145014_c1_seq11	PREDICTED: Mesocricetus auratus inter alpha-trypsin inhibitor, heavy chain 4-like (LOC101826315), mRNA	2787	0	454.629	757.267	252.871	0.333925	428	801	361	337	193
LOC101826335		Present in Infected	0.000134325	0.00201252	comp145118_c0_seq20	PREDICTED: Mesocricetus auratus saoe class I histocompatibility antigen, A alpha chain-like (LOC101826335), mRNA	1554	1e-44	68.2685	0	113.781	Present in Infected	0	0	144	59	231
LOC101826335		3.05072	0.0010039	0.0101885	comp145862_c0_seq5	PREDICTED: Mesocricetus auratus saoe class I histocompatibility antigen, A alpha chain-like (LOC101826335), mRNA	1554	9e-52	250.764	46.682	386.818	8.28623	18	60	441	500	429
LOC101826569		-2.97384	1.37e-11	1.03e-09	comp146743_c0_seq1	PREDICTED: Mesocricetus auratus chromosome unknown open reading frame, human C11orf54 (LOC101826569), mRNA	1024	0	2287.88	4802.7	611.324	0.127287	2795	4978	597	865	678
LOC101826763		Present in Infected	0.000350437	0.00429975	comp139661_c1_seq3	PREDICTED: Mesocricetus auratus histone H1.2-like (LOC101826763), mRNA	700	4.99999999999998e-310	44.7175	0	74.5292	Present in Infected	0	0	78	57	143
LOC101826771		1.59844	0.00502367	0.0376958	comp147285_c0_seq1	PREDICTED: Mesocricetus auratus type I inositol 1,4,5-trisphosphate 5-phosphatase-like (LOC101826771), partial mRNA	1603	0	786.268	354.672	1074	3.02815	199	377	1459	1040	1425
LOC101826941		-1.60977	0.000875643	0.0090846	comp146193_c0_seq1	PREDICTED: Mesocricetus auratus cytochrome P450 2A3-like (LOC101826941), transcript variant X1, mRNA	1996	0	5040.86	8449.44	2768.47	0.327652	5105	8520	1416	5077	2805
LOC101826982		-1.98082	3.09e-06	7.9e-05	comp146252_c0_seq1	PREDICTED: Mesocricetus auratus chromosome unknown open reading frame, human C19orf80 (LOC101826982), mRNA	855	0	2921.58	5292.65	1340.87	0.253345	3361	5130	1244	1874	1585
LOC101827005		-3.78311	1.54e-11	1.14e-09	comp78305_c0_seq1	PREDICTED: Mesocricetus auratus major urinary protein 20-like (LOC101827005), mRNA	822	3e-153	692.753	1561.72	113.442	0.072639	986	1521	182	96	141
LOC101827349		4.84884	0.00022286	0.00309182	comp141095_c0_seq1	PREDICTED: Mesocricetus auratus mucin-2-like (LOC101827349), mRNA	1542	1e-250	149.595	8.45644	243.688	28.8169	0	15	443	100	394
LOC101827395		2.72352	1.09e-06	3.14e-05	comp146051_c0_seq1	PREDICTED: Mesocricetus auratus cystatin-B-like (LOC101827395), mRNA	297	8e-152	3207.85	735.257	4856.25	6.60483	529	634	8258	3309	6647
LOC101827684		3.1495	6.64e-06	0.000153332	comp141026_c0_seq2	PREDICTED: Mesocricetus auratus glutathione S-transferase Mu 2-like (LOC101827684), transcript variant X1, mRNA	657	3e-249	555.048	96.9672	860.436	8.87348	0	172	910	1071	1082
LOC101827684		-5.56154	3.65e-07	1.18e-05	comp141026_c0_seq4	PREDICTED: Mesocricetus auratus glutathione S-transferase Mu 2-like (LOC101827684), transcript variant X1, mRNA	657	0	56367.4	136581	2892.01	0.0211744	59694	166639	1421	6482	1393
LOC101827698		-4.09204	3.48e-06	8.72e-05	comp131257_c0_seq1	PREDICTED: Mesocricetus auratus TBC1 domain family member 2B-like (LOC101827698), mRNA	3242	0	329.005	756.017	44.3306	0.0586371	356	890	0	48	113
LOC101827798		2.96988	1.54e-07	5.4e-06	comp141644_c0_seq3	PREDICTED: Mesocricetus auratus signal transducer and activator of transcription 1-like (LOC101827798), transcript variant X2, mRNA	2528	0	2756.7	540.44	4234.2	7.83473	126	799	5122	3262	7392
LOC101827826		Present in Infected	0.000583394	0.00641355	comp143377_c0_seq3	PREDICTED: Mesocricetus auratus versican core protein-like (LOC101827826), partial mRNA	5678	0	35.6215	0	59.3692	Present in Infected	0	0	42	39	143
LOC101827904		2.61168	0.00187208	0.0169306	comp143781_c8_seq1	PREDICTED: Mesocricetus auratus tubulin beta-5 chain-like (LOC101827904), transcript variant X1, mRNA	1847	1e-86	302.847	74.4589	455.105	6.11216	34	89	549	629	419
LOC101827959		-3.32418	4.64e-08	1.84e-06	comp146136_c0_seq1	PREDICTED: Mesocricetus auratus uricase-like (LOC101827959), mRNA	983	0	8974.33	19513.4	1948.3	0.0998443	10407	21428	853	4285	1155
LOC101828046		8.9598	4.85e-18	8.88e-16	comp77356_c0_seq1	PREDICTED: Mesocricetus auratus phospholipase A2 membrane associated-like (LOC101828046) mRNA	471	2e-141	41244.8	137.869	68649.4	497.931	77	147	61655	95046	84428
LOC101828254		1.34625	0.00583432	0.0423228	comp141273_c0_seq5	PREDICTED: Mesocricetus auratus dnaJ homolog subfamily B member 6-like (LOC101828254), mRNA	1062	0	1515.68	787.159	2001.36	2.5425	518	740	3100	1763	2506
LOC101828269		Present in Infected	0.000339455	0.00423664	comp120078_c0_seq2	PREDICTED: Mesocricetus auratus trefoil factor 3-like (LOC101828269), mRNA	267	4e-114	43.6193	0	72.6989	Present in Infected	0	0	150	25	106
LOC101828331		-3.07511	0.00689617	0.0479065	comp144439_c1_seq3	PREDICTED: Mesocricetus auratus maestro heat-like repeat-containing protein family member 1-like (LOC101828331), mRNA	3006	0	112.643	239.058	28.3663	0.118659	165	215	41	32	29
LOC101828386		Present in Infected	0.00036662	0.00437987	comp144517_c3_seq8	PREDICTED: Mesocricetus auratus uncharacterized LOC101828386 (LOC101828386), mRNA	744	2e-98	40.3488	0	67.2479	Present in Infected	0	0	91	53	106
LOC101828386		Present in Infected	0.000361232	0.00435807	comp144517_c3_seq9	PREDICTED: Mesocricetus auratus uncharacterized LOC101828386 (LOC101828386), mRNA	744	3e-225	44.799	0	74.665	Present in Infected	0	0	90	75	107
LOC101828433		6.20309	0.00111336	0.0110495	comp123545_c1_seq1	PREDICTED: Mesocricetus auratus musculin-like (LOC101828433), mRNA	597	4e-288	75.439	1.69129	124.604	73.6741	0	3	216	97	150
LOC101828453		-2.40184	1.37e-06	3.86e-05	comp77394_c0_seq1	PREDICTED: Mesocricetus auratus inhibitor of carbonic anhydrase-like (LOC101828453), mRNA	1962	1e-187	3430.3	6679.8	1263.97	0.189223	3584	7308	1264	1476	1795
LOC101828453		-1.85287	3.06e-05	0.000578582	comp77394_c1_seq1	PREDICTED: Mesocricetus auratus inhibitor of carbonic anhydrase-like (LOC101828453), mRNA	1962	0	8253.41	14579.3	4036.16	0.276842	8320	15320	3995	5833	4257
LOC101828538		Present in Infected	3.35e-10	2e-08	comp120078_c0_seq1	PREDICTED: Mesocricetus auratus trefoil factor 3-like (LOC101828538) mRNA	234	6e-115	335.914	0	559.857	Present in Infected	0	0	1079	266	794
LOC101828562		-4.00163	0.000150059	0.00220398	comp138666_c0_seq1	PREDICTED: Mesocricetus auratus glutathione S-transferase Mu 6-like (LOC101828562), transcript variant X2, mRNA	546	3e-27	135.012	308.63	19.2676	0.0624296	189	308	14	40	9
LOC101828562		-5.98469	1.41e-05	0.000294197	comp142657_c0_seq5	PREDICTED: Mesocricetus auratus glutathione S-transferase Mu 6-like (LOC101828562), transcript variant X1, mRNA	657	3e-52	98.1939	239.804	3.78693	0.0157917	125	267	15	0	0
LOC101828737		4.50496	2.4e-06	6.35e-05	comp77661_c1_seq1	PREDICTED: Mesocricetus auratus metallothionein-1-like (LOC101828737), mRNA	367	1e-189	10935.7	779.826	17706.3	22.7054	488	765	16616	26021	19012
LOC101828876		6.61749	9.05e-17	1.41e-14	comp141958_c0_seq1	PREDICTED: Mesocricetus auratus histone H3.2-like (LOC101828876) mRNA	508	2e-247	622.008	10.4868	1029.69	98.189	6	11	1329	1302	1024
LOC101829208		-3.36505	3.93e-05	0.000718891	comp118530_c0_seq1	PREDICTED: Mesocricetus auratus acyl-coenzyme A synthetase ACSM1, mitochondrial-like (LOC101829208), mRNA	1943	0	6172.6	13470.4	1307.38	0.0970555	6271	15949	523	2685	1083
LOC101829294		-4.60971	3.35e-20	8.05e-18	comp146190_c0_seq1	PREDICTED: Mesocricetus auratus cytochrome P450 2C70-like (LOC101829294) transcript variant X1 mRNA	1470	1e-80	1341.37	3159.33	129.4	0.0409581	2499	2438	186	192	71
LOC101829294		-4.89398	1.14e-21	3.19e-19	comp146128_c0_seq1	PREDICTED: Mesocricetus auratus cytochrome P450 2C70-like (LOC101829294) transcript variant X2 mRNA	1470	0	8721.9	20757.5	698.14	0.0336331	13861	19259	1317	740	466
LOC101829335		-2.4005	8.92e-06	0.00019868	comp77726_c0_seq1	PREDICTED: Mesocricetus auratus N-acetyltransferase 8-like (LOC101829335), mRNA	684	0	628.612	1223.84	231.794	0.189399	715	1265	257	280	291
LOC101829350		Present in Infected	0.000165583	0.00240232	comp102682_c0_seq1	PREDICTED: Mesocricetus auratus cathelin-related antimicrobial peptide-like (LOC101829350), mRNA	531	8e-279	65.5365	0	109.227	Present in Infected	0	0	183	99	119
LOC101829534		Present in Infected	8.19e-06	0.000183655	comp145402_c1_seq16	PREDICTED: Mesocricetus auratus zinc finger protein 120-like (LOC101829534), mRNA	1290	2e-29	123.092	0	205.153	Present in Infected	0	0	154	143	474
LOC101829534		Present in Infected	0.000167061	0.0024208	comp145402_c1_seq7	PREDICTED: Mesocricetus auratus zinc finger protein 120-like (LOC101829534), mRNA	1290	1e-29	64.1545	0	106.924	Present in Infected	0	0	210	38	165
LOC101829615		1.22144	0.00694867	0.0482008	comp77359_c0_seq1	PREDICTED: Mesocricetus auratus 60S ribosomal protein L35a-like (LOC101829615), mRNA	415	2e-180	4003.84	2225.5	5189.4	2.33179	1823	1638	8912	4767	5347
LOC101829788		-3.22246	0.00620583	0.0442484	comp144678_c4_seq12	PREDICTED: Mesocricetus auratus ATP-binding cassette sub-family A member 8-A-like (LOC101829788), mRNA	4839	2e-265	123.106	265.154	28.4081	0.107138	256	146	78	0	35
LOC101829788		-5.27101	1.25e-07	4.51e-06	comp144678_c4_seq13	PREDICTED: Mesocricetus auratus ATP-binding cassette sub-family A member 8-A-like (LOC101829788), mRNA	4839	0	2310.81	5561.01	144.02	0.0258982	2548	6636	161	226	109
LOC101829788		-3.50132	1.19e-12	1.04e-10	comp144678_c4_seq14	PREDICTED: Mesocricetus auratus ATP-binding cassette sub-family A member 8-A-like (LOC101829788), mRNA	4839	0	1023.59	2259.66	199.544	0.0883072	1799	1729	159	415	78
LOC101829788		-9.13781	1.44e-33	1.81e-30	comp144678_c4_seq19	PREDICTED: Mesocricetus auratus ATP-binding cassette sub-family A member 8-A-like (LOC101829788) mRNA	4839	0	625.096	1558.59	2.76678	0.00177519	894	1632	8	0	3
LOC101829788		-8.56904	0.00205301	0.0183116	comp144678_c4_seq7	PREDICTED: Mesocricetus auratus ATP-binding cassette sub-family A member 8-A-like (LOC101829788), mRNA	4839	0	113.941	283.732	0.747089	0.00263308	342	70	0	0	3
LOC101829788		-4.0999	0.00499413	0.0375577	comp144678_c4_seq8	PREDICTED: Mesocricetus auratus ATP-binding cassette sub-family A member 8-A-like (LOC101829788), mRNA	4839	0	65.012	149.456	8.71604	0.0583185	154	70	0	0	35
LOC101829791		Present in Infected	0.000394787	0.00457488	comp142974_c3_seq3	PREDICTED: Mesocricetus auratus rab GTPase-activating protein 1-like, isoform 10-like (LOC101829791), mRNA	1614	0	37.7124	0	62.8541	Present in Infected	0	0	92	85	44
LOC101829791		Present in Infected	0.00040248	0.00465086	comp142974_c3_seq8	PREDICTED: Mesocricetus auratus rab GTPase-activating protein 1-like, isoform 10-like (LOC101829791), mRNA	1614	0	38.3132	0	63.8554	Present in Infected	0	0	54	95	73
LOC101829924		-2.20991	2.15e-07	7.39e-06	comp145701_c6_seq1	PREDICTED: Mesocricetus auratus cytochrome P450 2C25-like (LOC101829924), transcript variant X2, mRNA	1488	0	3146.6	5940.47	1284.02	0.216148	3455	6160	1452	1693	1391
LOC101829924		-2.541	0.000233843	0.00321791	comp145701_c6_seq6	PREDICTED: Mesocricetus auratus cytochrome P450 2C25-like (LOC101829924), transcript variant X2, mRNA	1488	0	1457.87	2897.82	497.912	0.171823	1383	3388	503	512	796
LOC101830217		4.11409	1.07e-13	1.11e-11	comp146008_c0_seq1	PREDICTED: Mesocricetus auratus histone H2B type 1-C/E/G-like (LOC101830217) mRNA	443	5e-182	7050.54	653.431	11315.3	17.3167	491	537	18385	10061	13172
LOC101830303		-1.83098	0.00306843	0.0254408	comp145734_c1_seq13	PREDICTED: Mesocricetus auratus C-type lectin domain family 2 member D11-like (LOC101830303), mRNA	636	2e-220	480.585	845.141	237.547	0.281074	716	592	283	189	411
LOC101830355		-7.27292	4.54e-32	5.14e-29	comp143880_c0_seq3	PREDICTED: Mesocricetus auratus retinol dehydrogenase 7-like (LOC101830355) partial mRNA	945	7e-294	860.427	2130.41	13.7751	0.00646594	1251	2194	21	17	11
LOC101830355		-4.25776	1.42e-10	9.15e-09	comp143880_c0_seq1	PREDICTED: Mesocricetus auratus retinol dehydrogenase 7-like (LOC101830355), partial mRNA	945	1e-304	8103.42	18785.6	982	0.0522742	9875	20811	501	2103	587
LOC101830355		-7.38766	2.43e-44	1.16e-40	comp143880_c0_seq2	PREDICTED: Mesocricetus auratus retinol dehydrogenase 7-like (LOC101830355) partial mRNA	945	1e-304	3070.3	7607.61	45.4298	0.00597163	4943	7232	75	66	17
LOC101830364		Present in Infected	0.00194075	0.0174675	comp142752_c0_seq4	PREDICTED: Mesocricetus auratus epithelial chloride channel protein-like (LOC101830364), mRNA	2082	1e-81	33.8542	0	56.4236	Present in Infected	0	0	105	6	112
LOC101830394		2.49633	0.00583082	0.0423103	comp144031_c7_seq1	PREDICTED: Mesocricetus auratus ankyrin repeat domain-containing protein 33B-like (LOC101830394), misc_RNA	1743	0	243.169	64.237	362.457	5.64249	41	62	405	516	346
LOC101830568		-4.26914	1.4e-11	1.05e-09	comp143725_c1_seq2	PREDICTED: Mesocricetus auratus zinc finger protein 420-like (LOC101830568) mRNA	1902	8e-102	774.249	1795.91	93.1417	0.0518633	1542	1232	83	73	191
LOC101830672		2.75114	0.00087684	0.00908513	comp118618_c0_seq1	PREDICTED: Mesocricetus auratus protein lifeguard 3-like (LOC101830672), partial mRNA	514	1e-267	1348.32	303.71	2044.72	6.73247	220	260	1987	3017	2110
LOC101830717		1.4264	0.00245635	0.0212167	comp118442_c0_seq1	PREDICTED: Mesocricetus auratus ADP-ribosylation factor 6-like (LOC101830717), mRNA	438	2e-144	3624.27	1800.74	4839.95	2.68775	1162	1722	7710	4514	5505
LOC101830905	Innate Immunity	-5.99658	7.26e-06	0.00016574	comp145842_c3_seq46	PREDICTED: Mesocricetus auratus leukotriene-B4 omega-hydroxylase 3-like (LOC101830905), mRNA	1883	0	370.304	904.511	14.1665	0.015662	350	1161	0	42	0
LOC101830907		-5.9861	1.02e-24	4.5e-22	comp135394_c2_seq4	PREDICTED: Mesocricetus auratus uncharacterized LOC101830907 (LOC101830907) mRNA	651	2e-27	765.768	1870.16	29.5043	0.0157763	1185	1816	18	74	0
LOC101830907		-2.48286	7.14e-07	2.13e-05	comp135394_c2_seq1	PREDICTED: Mesocricetus auratus uncharacterized LOC101830907 (LOC101830907), mRNA	651	2e-99	940.794	1854.39	331.731	0.17889	1260	1693	531	321	359
LOC101831003		-1.66229	0.000105577	0.00165166	comp140592_c0_seq1	PREDICTED: Mesocricetus auratus glycine N-acyltransferase-like (LOC101831003), mRNA	1002	0	2131.52	3615.43	1142.25	0.315937	2604	3114	879	2132	808
LOC101831003		-3.56141	1.57e-14	1.83e-12	comp140592_c0_seq7	PREDICTED: Mesocricetus auratus glycine N-acyltransferase-like (LOC101831003) mRNA	1002	0	1476.39	3274.87	277.397	0.0847048	2555	2572	151	592	159
LOC101831088		-4.42207	1.04e-21	2.96e-19	comp145701_c6_seq4	PREDICTED: Mesocricetus auratus cytochrome P450 2C27-like (LOC101831088) transcript variant X1 mRNA	1835	1e-261	2459.87	5747.51	268.105	0.0466472	3705	5501	200	482	221
LOC101831088		-3.73382	1.71e-11	1.25e-09	comp145701_c6_seq2	PREDICTED: Mesocricetus auratus cytochrome P450 2C27-like (LOC101831088) transcript variant X1 mRNA	1835	0	20997.6	47175.1	3545.85	0.0751637	29909	45787	2886	5411	3984
LOC101831088		-3.511	2.15e-09	1.11e-07	comp145701_c6_seq3	PREDICTED: Mesocricetus auratus cytochrome P450 2C27-like (LOC101831088) transcript variant X1 mRNA	1835	0	28875.3	63794.5	5595.87	0.0877172	40843	61414	4376	8939	5927
LOC101831170		-6.93106	2.96e-40	7.04e-37	comp145886_c1_seq1	PREDICTED: Mesocricetus auratus uncharacterized LOC101831170 (LOC101831170) mRNA	2384	0	3151.96	7784.21	63.7908	0.0081949	4633	7938	83	48	107
LOC101831262		1.91598	0.000402958	0.00465142	comp146672_c0_seq1	PREDICTED: Mesocricetus auratus NOP16 nucleolar protein pseudogene (LOC101831262), misc_RNA	562	4e-231	1030.14	386.658	1459.14	3.77371	213	416	2135	1430	1758
LOC101831264		-2.86044	5.02e-11	3.47e-09	comp77757_c0_seq1	PREDICTED: Mesocricetus auratus glycine N-acyltransferase-like protein-like (LOC101831264), mRNA	891	0	2463.6	5104.65	702.893	0.137697	3599	4495	654	1240	480
LOC101831356		Present in Infected	0.00185054	0.0167542	comp145760_c4_seq16	PREDICTED: Mesocricetus auratus SOSS complex subunit B2-like (LOC101831356), mRNA	573	8e-157	62.61	0	104.35	Present in Infected	0	0	215	3	197
LOC101831356		Present in Infected	0.00171345	0.0157131	comp145760_c4_seq9	PREDICTED: Mesocricetus auratus SOSS complex subunit B2-like (LOC101831356), mRNA	573	4e-202	32.3039	0	53.8398	Present in Infected	0	0	120	10	81
LOC101831418		7.82794	0.000252682	0.00342171	comp145238_c2_seq5	PREDICTED: Mesocricetus auratus uncharacterized LOC101831418 (LOC101831418), mRNA	4620	0	77.0843	0.563763	128.098	227.22	0	1	187	70	230
LOC101831585		-5.83982	2.37e-18	4.59e-16	comp146359_c0_seq1	PREDICTED: Mesocricetus auratus L-gulonolactone oxidase-like (LOC101831585) mRNA	1332	0	6300.02	15348.1	267.975	0.0174598	8345	16652	197	396	340
LOC101831605		-1.62122	0.00101258	0.0102547	comp145345_c19_seq1	PREDICTED: Mesocricetus auratus zinc-alpha-2-glycoprotein-like (LOC101831605), mRNA	939	0	7718.96	12972.2	4216.77	0.325061	8344	12439	2515	8295	3148
LOC101831620		1.84025	0.00124144	0.0121183	comp144820_c0_seq2	PREDICTED: Mesocricetus auratus tubulin alpha-3 chain-like (LOC101831620), mRNA	1439	0	1002.38	393.334	1408.42	3.58071	115	552	1659	1788	1552
LOC101831620		2.23283	7.05e-06	0.000161771	comp144820_c0_seq5	PREDICTED: Mesocricetus auratus tubulin alpha-3 chain-like (LOC101831620), mRNA	1439	0	2461.62	764.399	3593.1	4.70056	363	896	4757	3419	4975
LOC101831643		5.28548	0.00150535	0.0141373	comp145571_c0_seq1	PREDICTED: Mesocricetus auratus h-2 class I histocompatibility antigen, K-B alpha chain-like (LOC101831643), partial mRNA	426	2e-92	93.9277	3.94634	153.915	39.002	0	7	210	71	309
LOC101831670		-1.42169	0.00492465	0.0371874	comp118409_c0_seq1	PREDICTED: Mesocricetus auratus chromosome unknown open reading frame, human C4orf19 (LOC101831670), mRNA	921	0	777.407	1245.91	465.069	0.373275	813	1180	584	512	582
LOC101831681		-2.41374	0.000163468	0.00237503	comp145495_c3_seq7	PREDICTED: Mesocricetus auratus liver carboxylesterase 4-like (LOC101831681), mRNA	1683	8e-265	382.915	747.003	140.189	0.187669	401	817	194	139	178
Ly6d		Present in Infected	0.00522	0.0388012	comp148158_c0_seq1	PREDICTED: Mesocricetus auratus lymphocyte antigen 6D-like (LOC101831718), mRNA	336	1e-172	75.7905	0	126.317	Present in Infected	0	0	336	13	149
LOC101831757		-3.38935	4.4e-13	4.08e-11	comp78341_c0_seq1	PREDICTED: Mesocricetus auratus solute carrier organic anion transporter family member 1B2-like (LOC101831757) mRNA	1887	0	7661.92	16756.1	1599.11	0.095434	10539	16370	1897	2362	1299
LOC101831920		1.52211	0.00139747	0.0133402	comp139577_c0_seq1	PREDICTED: Mesocricetus auratus T-complex protein 1 subunit zeta-like (LOC101831920), partial mRNA	1505	0	4499.02	2118.91	6085.76	2.87212	1287	2128	9469	5212	7779
LOC101831958		-4.80099	2.1e-05	0.0004184	comp145269_c13_seq4	PREDICTED: Mesocricetus auratus lithocholate 6-beta-hydroxylase-like (LOC101831958), mRNA	2017	0	1288.38	3056.48	109.643	0.0358723	1276	3805	79	167	134
LOC101831958		-4.7299	6.71e-19	1.4e-16	comp145269_c13_seq5	PREDICTED: Mesocricetus auratus lithocholate 6-beta-hydroxylase-like (LOC101831958) mRNA	2017	0	13199.7	31233.8	1177.02	0.0376841	18172	32380	1321	1699	1086
LOC101832023		-11.3472	2.4e-20	6e-18	comp145502_c0_seq9	PREDICTED: Mesocricetus auratus solute carrier organic anion transporter family member 1A5-like (LOC101832023) mRNA	1941	4e-258	263.247	657.738	0.252462	0.000383834	381	684	1	0	0
LOC101832023		-8.17461	4.17e-50	3.3e-46	comp145502_c0_seq3	PREDICTED: Mesocricetus auratus solute carrier organic anion transporter family member 1A5-like (LOC101832023) mRNA	1941	3e-301	4129.55	10270.5	35.5461	0.00346097	6777	9632	48	51	25
LOC101832023		Absent in Infected	2.78e-05	0.000534356	comp145502_c0_seq1	PREDICTED: Mesocricetus auratus solute carrier organic anion transporter family member 1A5-like (LOC101832023) mRNA	1941	0	250.86	627.149	0	0	144	930	0	0	0
LOC101832023		-6.12473	1.72e-10	1.08e-08	comp145502_c0_seq11	PREDICTED: Mesocricetus auratus solute carrier organic anion transporter family member 1A5-like (LOC101832023) mRNA	1941	0	1889.67	4624.75	66.2769	0.0143309	4235	2838	90	90	53
LOC101832023		Absent in Infected	1.05e-10	6.86e-09	comp145502_c0_seq7	PREDICTED: Mesocricetus auratus solute carrier organic anion transporter family member 1A5-like (LOC101832023) mRNA	1941	0	735.68	1839.2	0	0	687	2392	0	0	0
LOC101832060		4.67638	1.64e-15	2.16e-13	comp145448_c16_seq15	PREDICTED: Mesocricetus auratus protein tyrosine phosphatase type IVA member 1 pseudogene (LOC101832060) misc_RNA	882	1e-250	8190.19	520.278	13303.5	25.5699	273	577	21808	12630	14206
LOC101832144		-4.56828	2.37e-09	1.21e-07	comp144550_c13_seq1	PREDICTED: Mesocricetus auratus cytochrome P450 2C28-like (LOC101832144), transcript variant X2, mRNA	1559	9e-97	315.411	741.637	31.261	0.0421514	459	734	67	13	40
LOC101832144		-3.58755	6.02e-10	3.42e-08	comp144550_c10_seq1	PREDICTED: Mesocricetus auratus cytochrome P450 2C28-like (LOC101832144), transcript variant X1, mRNA	1609	0	6250.41	13892.6	1155.64	0.083184	7499	15142	1932	976	1360
LOC101832146		-3.64102	0.00104889	0.0105417	comp139423_c1_seq1	PREDICTED: Mesocricetus auratus protein DDX26B-like (LOC101832146), transcript variant X2, mRNA	2968	0	574.251	1281.54	102.725	0.0801576	499	1641	106	144	110
LOC101832257		-1.9778	6.25e-06	0.000145485	comp134646_c0_seq1	PREDICTED: Mesocricetus auratus adenylate kinase 2, mitochondrial-like (LOC101832257), mRNA	356	6e-168	6274.15	11359.5	2883.92	0.253877	6989	11295	2962	3890	3309
LOC101832349		-1.90143	0.00614286	0.0439708	comp77371_c0_seq2	PREDICTED: Mesocricetus auratus farnesyl pyrophosphate synthase-like (LOC101832349), partial mRNA	479	9e-232	297.358	530.421	141.982	0.267678	243	633	236	121	167
LOC101832386		-2.99838	2.01e-05	0.000403997	comp145495_c3_seq12	PREDICTED: Mesocricetus auratus carboxylesterase 1D-like (LOC101832386), mRNA	1960	0	300.57	632.665	79.1722	0.125141	353	675	87	129	55
LOC101832386		-1.49278	0.00219512	0.0193612	comp145495_c3_seq14	PREDICTED: Mesocricetus auratus carboxylesterase 1D-like (LOC101832386), mRNA	1960	0	1583.4	2582.21	917.533	0.355328	1571	2590	653	1694	728
LOC101832386		-7.13455	5.04e-18	9.14e-16	comp145495_c3_seq24	PREDICTED: Mesocricetus auratus carboxylesterase 1D-like (LOC101832386) mRNA	1960	0	23068.7	57062.7	406.106	0.00711684	29469	63883	0	1204	0
LOC101832386		-2.96446	1.08e-08	4.92e-07	comp145495_c3_seq36	PREDICTED: Mesocricetus auratus carboxylesterase 1D-like (LOC101832386), mRNA	1960	0	767.529	1609.51	206.206	0.128117	884	1735	324	264	142
LOC101832386		-3.98443	0.00369844	0.0296912	comp145495_c3_seq8	PREDICTED: Mesocricetus auratus carboxylesterase 1D-like (LOC101832386), mRNA	1960	0	58.6792	133.999	8.46586	0.0631784	85	130	7	11	12
LOC101832695	Innate Immunity	5.1964	0.0043846	0.0339172	comp147806_c0_seq1	PREDICTED: Mesocricetus auratus h-2 class I histocompatibility antigen, D-37 alpha chain-like (LOC101832695), mRNA	951	9e-32	66.5122	2.96929	108.874	36.6668	1	4	114	140	132
LOC101832695	Innate Immunity	1.81706	0.00113755	0.011252	comp145829_c0_seq3	PREDICTED: Mesocricetus auratus h-2 class I histocompatibility antigen, D-37 alpha chain-like (LOC101832695), mRNA	951	5e-212	801.007	318.597	1122.61	3.52361	244	256	1468	1218	1370
LOC101832714		-4.60645	3.77e-05	0.00069452	comp145693_c2_seq12	PREDICTED: Mesocricetus auratus cytochrome P450 4A14-like (LOC101832714), mRNA	1557	1e-172	256.613	604.322	24.8078	0.0410507	588	327	20	32	36
LOC101832714		-3.83451	4.83e-16	6.92e-14	comp145693_c2_seq3	PREDICTED: Mesocricetus auratus cytochrome P450 4A14-like (LOC101832714) mRNA	1557	0	7115.1	16095.4	1128.23	0.0700965	13008	12070	617	2116	1039
LOC101832780		1.84744	0.00369331	0.02967	comp119131_c1_seq1	PREDICTED: Mesocricetus auratus nuclear pore complex protein Nup54-like (LOC101832780), transcript variant X1, mRNA	1838	0	507.13	198.162	713.109	3.59861	133	183	1248	506	913
LOC101833107		3.5197	1.23e-05	0.000261639	comp146812_c0_seq1	PREDICTED: Mesocricetus auratus chromosome unknown open reading frame, human C11orf96 (LOC101833107), mRNA	729	0	641.577	88.1098	1010.56	11.4693	91	41	1897	939	863
LOC101833227		1.71333	0.00620357	0.0442456	comp146088_c0_seq1	PREDICTED: Mesocricetus auratus uncharacterized LOC101833227 (LOC101833227), mRNA	890	0	8228.54	3475.62	11397.2	3.27917	2353	3184	11895	16071	11940
LOC101833293		9.09273	1.19e-31	1.23e-28	comp118520_c0_seq1	PREDICTED: Mesocricetus auratus serum amyloid A-3 protein-like (LOC101833293) misc_RNA	369	6e-51	13660.5	41.6484	22739.7	545.991	37	27	30535	27006	23779
LOC101833293		10.1444	3.62e-30	3.07e-27	comp144815_c2_seq1	PREDICTED: Mesocricetus auratus serum amyloid A-3 protein-like (LOC101833293) misc_RNA	369	1e-62	22986.9	33.8299	38289	1131.81	30	22	40042	50746	44426
LOC101833293		10.268	2.21e-06	5.88e-05	comp145548_c4_seq2	PREDICTED: Mesocricetus auratus serum amyloid A-3 protein-like (LOC101833293) misc_RNA	369	1e-93	417.319	0.563763	695.156	1233.06	0	1	446	1183	737
LOC101833293		6.91939	3.08e-18	5.85e-16	comp145548_c4_seq1	PREDICTED: Mesocricetus auratus serum amyloid A-3 protein-like (LOC101833293) misc_RNA	369	1e-106	680.693	9.32115	1128.27	121.045	2	14	1139	1357	1538
LOC101833293		Present in Infected	3.74e-27	1.97e-24	comp145548_c4_seq3	PREDICTED: Mesocricetus auratus serum amyloid A-3 protein-like (LOC101833293) misc_RNA	369	3e-114	739.474	0	1232.46	Present in Infected	0	0	1324	1616	1418
LOC101833330		-4.60033	8.92e-18	1.58e-15	comp77453_c0_seq1	PREDICTED: Mesocricetus auratus chromosome unknown open reading frame, human C7orf10 (LOC101833330), mRNA	1700	0	850.33	2002.02	82.534	0.0412253	1297	1908	47	163	63
LOC101833380		Present in Infected	0.0064706	0.0455759	comp143258_c0_seq3	PREDICTED: Mesocricetus auratus uncharacterized LOC101833380 (LOC101833380), mRNA	1530	3e-122	33.0737	0	55.1229	Present in Infected	0	0	98	0	122
LOC101833400		3.11977	0.000104071	0.00163454	comp137436_c0_seq2	PREDICTED: Mesocricetus auratus geranylgeranyl transferase type-2 subunit beta-like (LOC101833400), mRNA	662	1e-156	313.879	55.895	485.868	8.69251	53	32	765	371	673
LOC101833420		-2.60281	1.75e-09	9.27e-08	comp146429_c0_seq1	PREDICTED: Mesocricetus auratus mitochondrial peptide methionine sulfoxide reductase-like (LOC101833420), mRNA	765	1e-298	2611.87	5236.62	862.038	0.164617	3131	5322	845	1213	962
LOC101833610		-2.31237	0.00145706	0.0137916	comp134817_c0_seq2	PREDICTED: Mesocricetus auratus core histone macro-H2A.1-like (LOC101833610), transcript variant X4, mRNA	1164	0	266.695	512.088	103.099	0.20133	301	527	112	148	100
LOC101833634		2.27207	6.63e-06	0.000153332	comp118541_c0_seq2	PREDICTED: Mesocricetus auratus 40S ribosomal protein S24-like (LOC101833634), mRNA	491	1e-208	7352.49	2229.31	10767.9	4.83017	1676	1831	18116	9375	12176
LOC101833656		3.37733	0.00128648	0.012476	comp131789_c0_seq1	PREDICTED: Mesocricetus auratus dual specificity protein phosphatase 4-like (LOC101833656), mRNA	1158	3e-223	179.319	27.0266	280.848	10.3915	26	15	399	139	535
LOC101833678		-3.111	4.81e-05	0.000856254	comp140985_c0_seq1	PREDICTED: Mesocricetus auratus hemoglobin subunit beta-like (LOC101833678), mRNA	559	3e-145	3639.11	7751.93	897.231	0.115743	7116	4735	988	1482	594
LOC101833758		Absent in Infected	4.59e-07	1.45e-05	comp145421_c0_seq12	PREDICTED: Mesocricetus auratus uncharacterized LOC101833758 (LOC101833758) mRNA	675	6e-147	52.8919	132.23	0	0	62	156	0	0	0
LOC101833788		-1.5021	0.00188805	0.0170319	comp142262_c2_seq3	PREDICTED: Mesocricetus auratus interferon-induced guanylate-binding protein 1-like (LOC101833788), mRNA	2361	0	887.047	1449.84	511.851	0.35304	767	1600	625	510	731
LOC101833813		-7.06123	2.36e-07	8.01e-06	comp77605_c0_seq1	PREDICTED: Mesocricetus auratus cytochrome P450 2B1-like (LOC101833813) mRNA	1257	3e-46	135.934	336.059	2.51637	0.00748787	139	420	3	3	3
LOC101833813		-8.25207	7.61e-23	2.48e-20	comp142875_c6_seq1	PREDICTED: Mesocricetus auratus cytochrome P450 2B1-like (LOC101833813) mRNA	1257	1e-85	928.417	2309.68	7.57583	0.00328004	1221	2550	3	18	3
LOC101834191	Innate Immunity	2.51181	0.00435306	0.0337501	comp145653_c1_seq3	PREDICTED: Mesocricetus auratus interferon-inducible GTPase 1-like (LOC101834191), mRNA	1371	0	250.974	65.6655	374.512	5.70334	43	62	513	386	461
LOC101834191	Innate Immunity	3.56402	0.00513528	0.0383879	comp145653_c1_seq37	PREDICTED: Mesocricetus auratus interferon-inducible GTPase 1-like (LOC101834191), mRNA	1371	0	219.757	29.3157	346.718	11.827	0	52	159	446	627
LOC101834491		2.27352	0.00134491	0.01293	comp139714_c0_seq1	PREDICTED: Mesocricetus auratus cytochrome b-245 heavy chain-like (LOC101834491), transcript variant X1, mRNA	1829	0	417.141	126.367	610.989	4.83502	68	138	780	524	953
LOC101834493		1.42468	0.00590058	0.0426993	comp118544_c1_seq1	PREDICTED: Mesocricetus auratus heat shock protein 90kDa alpha (cytosolic), class A member 1 pseudogene (LOC101834493), misc_RNA	2186	1e-259	8660.26	4307.02	11562.4	2.68455	2633	4304	15381	13968	11918
LOC101834658		-1.50977	0.000766864	0.00808237	comp77663_c0_seq1	PREDICTED: Mesocricetus auratus melanoma-associated antigen D1-like (LOC101834658), mRNA	2751	0	1323.71	2167.53	761.164	0.351166	1198	2327	833	807	1119
LOC101834678		-3.98914	2.34e-07	7.96e-06	comp137140_c0_seq1	PREDICTED: Mesocricetus auratus alpha-amylase 1-like (LOC101834678), transcript variant X1, mRNA	1662	0	15062.6	34406.5	2166.65	0.0629721	16916	39599	1579	3644	2164
LOC101834951		-1.59083	0.000641571	0.00697892	comp78140_c0_seq2	PREDICTED: Mesocricetus auratus 25-hydroxycholesterol 7-alpha-hydroxylase-like (LOC101834951), mRNA	1584	0	6884.66	11490	3814.45	0.331981	7901	10371	6373	2357	5664
LOC101834957		-1.33043	0.00648379	0.0456418	comp146029_c0_seq1	PREDICTED: Mesocricetus auratus ATP synthase subunit beta, mitochondrial-like (LOC101834957), mRNA	1668	0	16879	26431.6	10510.5	0.39765	15883	26762	10033	14574	12295
LOC101834965		-2.38654	1.98e-08	8.58e-07	comp146502_c0_seq1	PREDICTED: Mesocricetus auratus hydroxymethylglutaryl-CoA lyase, mitochondrial-like (LOC101834965), partial mRNA	402	2e-208	2359.41	4583.65	876.581	0.191241	2688	4725	712	1445	841
LOC101834989	Innate Immunity	3.62467	0.00711359	0.0489733	comp145653_c1_seq8	PREDICTED: Mesocricetus auratus interferon-inducible GTPase 1-like (LOC101834989), mRNA	1266	0	119.337	15.2979	188.697	12.3348	8	17	297	109	309
LOC101835401		Present in Infected	1.2e-05	0.000256399	comp138189_c2_seq1	PREDICTED: Mesocricetus auratus protein RoBo-1-like (LOC101835401), mRNA	690	0	100.703	0	167.839	Present in Infected	0	0	232	163	218
LOC101835401		Present in Infected	0.000314198	0.00402117	comp138189_c2_seq2	PREDICTED: Mesocricetus auratus protein RoBo-1-like (LOC101835401), mRNA	690	0	51.9491	0	86.5818	Present in Infected	0	0	71	112	124
LOC101835612		-4.33698	0.00231534	0.0202265	comp144619_c2_seq1	PREDICTED: Mesocricetus auratus probable N-acetyltransferase 8B-like (LOC101835612), mRNA	699	5e-284	61.86	143.965	7.12354	0.0494812	125	97	9	7	10
LOC101835615		1.83233	0.00174367	0.0159534	comp141918_c2_seq1	PREDICTED: Mesocricetus auratus mannose-binding protein A-like (LOC101835615), mRNA	714	0	20107.3	7926.64	28227.8	3.56113	5928	6550	35963	32435	32961
LOC101835659		2.65062	0.00709293	0.0488595	comp143068_c0_seq1	PREDICTED: Mesocricetus auratus E3 ubiquitin-protein ligase MARCH7-like (LOC101835659), transcript variant X1, mRNA	3459	0	178.6	42.8542	269.097	6.27937	60	0	346	307	314
LOC101835717		4.16512	0.000229264	0.00316222	comp144470_c3_seq11	PREDICTED: Mesocricetus auratus membrane-spanning 4-domains subfamily A member 6D-like (LOC101835717), mRNA	756	1e-124	174.573	15.6369	280.53	17.9402	14	10	333	248	453
LOC101835717		-3.06837	0.000679009	0.00732252	comp144470_c3_seq29	PREDICTED: Mesocricetus auratus membrane-spanning 4-domains subfamily A member 6D-like (LOC101835717), mRNA	756	0	182.767	387.605	46.2079	0.119214	268	348	51	56	58
LOC101835748		Present in Infected	0.000362049	0.0043657	comp145749_c5_seq17	PREDICTED: Mesocricetus auratus RT1 class I histocompatibility antigen, AA alpha chain-like (LOC101835748), partial mRNA	616	4e-24	33.9328	0	56.5547	Present in Infected	0	0	77	65	61
LOC101835822		2.13298	0.000328938	0.00415392	comp147150_c0_seq1	PREDICTED: Mesocricetus auratus leukocyte elastase inhibitor A-like (LOC101835822), mRNA	1320	0	689.767	227.516	997.934	4.38622	137	230	1395	824	1477
LOC101835835		-2.19728	0.00130032	0.0125845	comp145745_c6_seq2	PREDICTED: Mesocricetus auratus serine protease inhibitor A3N-like (LOC101835835), mRNA	1386	0	36142.2	68086.3	14846.1	0.218048	32360	79774	8952	25181	16434
LOC101835859		-5.32964	1.49e-16	2.22e-14	comp147087_c0_seq1	PREDICTED: Mesocricetus auratus indolethylamine N-methyltransferase-like (LOC101835859) mRNA	789	0	523.507	1261.71	31.3745	0.0248667	858	1151	33	41	37
LOC101835869		Present in Infected	0.000520478	0.00581054	comp143989_c5_seq2	PREDICTED: Mesocricetus auratus pulmonary surfactant-associated protein D-like (LOC101835869), mRNA	1302	0	109.351	0	182.252	Present in Infected	0	0	303	16	403
LOC101835869		Present in Infected	0.00129888	0.0125781	comp143989_c5_seq3	PREDICTED: Mesocricetus auratus pulmonary surfactant-associated protein D-like (LOC101835869), mRNA	1302	0	33.2027	0	55.3378	Present in Infected	0	0	100	8	110
LOC101835869		8.49295	3.32e-08	1.36e-06	comp143989_c5_seq8	PREDICTED: Mesocricetus auratus pulmonary surfactant-associated protein D-like (LOC101835869) mRNA	1302	0	610.453	2.81881	1015.54	360.273	0	5	1830	400	1681
LOC101835871		-4.51815	1.72e-06	4.72e-05	comp134203_c0_seq4	PREDICTED: Mesocricetus auratus inactive serine/threonine-protein kinase TEX14-like (LOC101835871), mRNA	3423	0	452.596	1061.97	46.3462	0.0436417	486	1268	38	75	46
LOC101836165		2.75637	1.34e-07	4.79e-06	comp142331_c0_seq1	PREDICTED: Mesocricetus auratus matrin-3-like (LOC101836165), transcript variant X1, mRNA	4186	0	1262.92	283.538	1915.85	6.75693	292	133	2658	2318	1859
LOC101836237		1.98936	4.03e-05	0.00073542	comp146392_c0_seq1	PREDICTED: Mesocricetus auratus cytochrome P450 26A1-like (LOC101836237), mRNA	1777	0	2204.4	792.275	3145.82	3.97062	552	706	4820	2079	4930
LOC101836296		Absent in Infected	3.42e-07	1.13e-05	comp145259_c2_seq51	PREDICTED: Mesocricetus auratus liver carboxylesterase-like (LOC101836296) mRNA	1227	8e-168	60.3208	150.802	0	0	103	137	0	0	0
LOC101836296		-3.1113	2.55e-05	0.000495518	comp145259_c2_seq44	PREDICTED: Mesocricetus auratus liver carboxylesterase-like (LOC101836296), mRNA	1227	3e-187	1615.55	3441.51	398.25	0.11572	1658	4004	231	680	444
LOC101836461		-1.22666	0.00335115	0.0273932	comp78061_c0_seq1	PREDICTED: Mesocricetus auratus serine--pyruvate aminotransferase, mitochondrial-like (LOC101836461), mRNA	1272	0	2051.97	3126.17	1335.83	0.427304	1889	3152	1217	1801	1691
LOC101836543		-2.71666	0.00373931	0.0299205	comp145259_c2_seq22	PREDICTED: Mesocricetus auratus liver carboxylesterase-like (LOC101836543), mRNA	1563	5e-95	942.077	1917.61	291.719	0.152126	781	2412	270	270	532
LOC101836543		-1.90173	0.000301792	0.00392148	comp145259_c2_seq36	PREDICTED: Mesocricetus auratus liver carboxylesterase-like (LOC101836543), mRNA	1563	5e-95	593.32	1058.42	283.256	0.267623	601	1116	148	461	363
LOC101836543		-3.35612	4.2e-10	2.45e-08	comp144355_c2_seq2	PREDICTED: Mesocricetus auratus liver carboxylesterase-like (LOC101836543), mRNA	1563	4e-100	648.372	1413.82	138.071	0.097658	951	1303	57	315	70
LOC101836543		-2.62685	0.00134501	0.01293	comp145259_c2_seq41	PREDICTED: Mesocricetus auratus liver carboxylesterase-like (LOC101836543), mRNA	1563	3e-126	219.866	442.264	71.6013	0.161897	354	336	57	98	97
LOC101836543		-2.24838	5.32e-05	0.00092957	comp145259_c2_seq38	PREDICTED: Mesocricetus auratus liver carboxylesterase-like (LOC101836543), mRNA	1563	5e-127	687.097	1305.58	274.774	0.210461	685	1448	183	451	307
LOC101836637		-2.09513	2.57e-06	6.71e-05	comp138593_c0_seq1	PREDICTED: Mesocricetus auratus argininosuccinate lyase-like (LOC101836637), transcript variant X1, mRNA	1520	0	6913.3	12792.3	2993.98	0.234046	7178	13597	3166	3456	4132
LOC101836689		-1.78452	0.00281421	0.023746	comp142777_c0_seq18	PREDICTED: Mesocricetus auratus alpha-fetoprotein-like (LOC101836689), mRNA	1875	0	506.186	881.606	255.906	0.290272	771	587	303	289	329
LOC101836694		-1.77526	0.00122703	0.0120072	comp137021_c0_seq1	PREDICTED: Mesocricetus auratus SEC14-like protein 5-like (LOC101836694), mRNA	2565	9e-121	594.207	1032.89	301.751	0.292142	570	1110	400	246	473
LOC101836694		-2.00519	0.000995154	0.0101214	comp137021_c2_seq2	PREDICTED: Mesocricetus auratus SEC14-like protein 5-like (LOC101836694), mRNA	2565	0	702.121	1277.84	318.312	0.249102	628	1471	475	205	519
LOC101836750		2.57469	3.63e-06	9.03e-05	comp146007_c0_seq1	PREDICTED: Mesocricetus auratus serum amyloid A-4 protein-like (LOC101836750), mRNA	468	2e-57	12255.6	3083.6	18370.3	5.95741	2198	2685	24742	20255	21250
LOC101836793		1.87132	0.00171093	0.0156961	comp136682_c0_seq1	PREDICTED: Mesocricetus auratus chromosome unknown open reading frame, human C11orf52 (LOC101836793), mRNA	324	9e-124	684.978	263.94	965.671	3.65868	173	249	1085	1221	1124
LOC101836895		Present in Infected	0.000351332	0.00429975	comp143597_c0_seq6	PREDICTED: Mesocricetus auratus chromosome unknown open reading frame, human C1orf106 (LOC101836895), mRNA	2659	0	36.5957	0	60.9928	Present in Infected	0	0	110	35	86
LOC101836914		-4.86261	2.49e-22	7.59e-20	comp145983_c0_seq1	PREDICTED: Mesocricetus auratus cytochrome P450 3A31-like (LOC101836914), mRNA	1896	0	7384.47	17556	603.441	0.0343723	12554	15236	826	716	616
LOC101836914		-5.54442	1.51e-19	3.33e-17	comp77353_c0_seq1	PREDICTED: Mesocricetus auratus cytochrome P450 3A31-like (LOC101836914) mRNA	1896	0	22687.7	54953.1	1177.48	0.0214271	33193	55423	1409	1162	1726
LOC101836960		-5.29728	0.000284696	0.00375057	comp144807_c6_seq1	PREDICTED: Mesocricetus auratus immunity-related GTPase family M protein 1-like (LOC101836960), mRNA	840	2e-283	74.2039	178.693	4.54431	0.0254308	131	151	18	0	0
LOC101837027		3.13625	4.09e-05	0.000743882	comp142876_c0_seq2	PREDICTED: Mesocricetus auratus desmoglein-1-alpha-like (LOC101837027), mRNA	3549	0	379.717	66.9053	588.258	8.79239	40	68	901	558	693
LOC101837099		-6.80767	2.39e-10	1.46e-08	comp119031_c0_seq2	PREDICTED: Mesocricetus auratus 3 beta-hydroxysteroid dehydrogenase type 3-like (LOC101837099) transcript variant X1 mRNA	1630	2e-27	175.782	433.649	3.87103	0.00892665	293	398	0	10	2
LOC101837099		-6.7196	4.28e-05	0.000770922	comp119031_c0_seq1	PREDICTED: Mesocricetus auratus 3 beta-hydroxysteroid dehydrogenase type 3-like (LOC101837099), transcript variant X1, mRNA	1630	7e-29	53.6781	132.312	1.25545	0.00948851	115	89	3	0	2
LOC101837230		Present in Infected	4.96e-06	0.000118978	comp147112_c0_seq1	PREDICTED: Mesocricetus auratus amphiregulin-like (LOC101837230) mRNA	992	0	390.439	0	650.731	Present in Infected	0	0	1364	139	1042
LOC101837283		1.97818	2.92e-05	0.000557257	comp118458_c0_seq1	PREDICTED: Mesocricetus auratus eukaryotic translation initiation factor 4E-like (LOC101837283), misc_RNA	717	8e-107	3489.83	1262.61	4974.65	3.93996	894	1107	8399	3759	6370
LOC101837286		-5.94911	9.66e-20	2.19e-17	comp118530_c0_seq2	PREDICTED: Mesocricetus auratus acyl-coenzyme A synthetase ACSM2 mitochondrial-like (LOC101837286) transcript variant X2 mRNA	1990	0	9136.11	22298.9	360.93	0.016186	12220	24072	344	518	399
LOC101837301		-3.36192	6.27e-05	0.00107011	comp143493_c0_seq5	PREDICTED: Mesocricetus auratus monocarboxylate transporter 8-like (LOC101837301), mRNA	4132	0	2020.43	4407.96	428.746	0.0972662	2015	5266	449	591	466
LOC101837332		-3.35001	1.45e-11	1.08e-09	comp139330_c2_seq1	PREDICTED: Mesocricetus auratus uncharacterized LOC101837332 (LOC101837332), mRNA	675	8e-69	11998	26148.4	2564.43	0.0980724	17912	23689	2323	4327	2082
LOC101837461		-1.43915	0.00485167	0.0366947	comp139725_c0_seq1	PREDICTED: Mesocricetus auratus 3-ketoacyl-CoA thiolase B, peroxisomal-like (LOC101837461), mRNA	896	0	11784.8	18968.9	6995.42	0.368785	10445	20414	5355	11979	6437
LOC101837485		Absent in Infected	6.78e-09	3.21e-07	comp145079_c6_seq1	PREDICTED: Mesocricetus auratus receptor-type tyrosine-protein phosphatase delta-like (LOC101837485) mRNA	5797	0	158.373	395.933	0	0	151	511	0	0	0
LOC101837485		-5.40284	6.87e-08	2.63e-06	comp145079_c6_seq2	PREDICTED: Mesocricetus auratus receptor-type tyrosine-protein phosphatase delta-like (LOC101837485), mRNA	5797	0	192.005	463.577	10.9573	0.0236364	372	351	0	0	44
LOC101837688		1.61861	0.0021796	0.0192672	comp145172_c1_seq6	PREDICTED: Mesocricetus auratus uncharacterized LOC101837688 (LOC101837688), mRNA	756	0	1066.5	475.59	1460.44	3.0708	272	499	2335	1248	1807
LOC101837891		1.85963	0.000669229	0.00723345	comp118546_c0_seq1	PREDICTED: Mesocricetus auratus GTP-binding nuclear protein Ran-like (LOC101837891), mRNA	1081	0	4168.98	1617.46	5870	3.62914	1008	1592	10629	4531	6659
LOC101838013		5.26829	0.00432155	0.0335824	comp120107_c0_seq1	PREDICTED: Mesocricetus auratus ficolin-2-like (LOC101838013), mRNA	1032	0	66.3099	2.81881	108.637	38.5401	0	5	124	120	148
LOC101838091		6.8431	0.00120077	0.0117891	comp149733_c0_seq1	PREDICTED: Mesocricetus auratus fibroblast growth factor 15-like (LOC101838091), mRNA	648	0	39.0608	0.563763	64.7254	114.81	0	1	100	41	103
LOC101838115		Present in Infected	0.000330314	0.00416337	comp145075_c1_seq24	PREDICTED: Mesocricetus auratus unconventional myosin-IXb-like (LOC101838115), mRNA	3951	0	47.8657	0	79.7761	Present in Infected	0	0	151	60	86
LOC101838115		Present in Infected	0.000353909	0.00430773	comp145075_c1_seq29	PREDICTED: Mesocricetus auratus unconventional myosin-IXb-like (LOC101838115), mRNA	3951	0	38.576	0	64.2933	Present in Infected	0	0	133	32	80
LOC101838199		6.49193	6.49e-26	2.97e-23	comp143868_c1_seq6	PREDICTED: Mesocricetus auratus sterile alpha motif domain-containing protein 9-like (LOC101838199) partial mRNA	3139	0	4201.84	77.2355	6951.58	90.0051	0	137	8900	6032	10722
LOC101838315		-1.7193	0.000736563	0.00782886	comp145014_c1_seq8	PREDICTED: Mesocricetus auratus phenazine biosynthesis-like domain-containing protein 1-like (LOC101838315), mRNA	795	0	854.645	1467.91	445.799	0.303696	741	1665	505	514	582
LOC101838366		Present in Infected	0.000496884	0.00558384	comp142994_c0_seq18	PREDICTED: Mesocricetus auratus Friend virus susceptibility protein 1-like (LOC101838366), mRNA	855	0	35.5229	0	59.2048	Present in Infected	0	0	108	12	112
LOC101838399		Present in Infected	0.0013767	0.0131756	comp143457_c0_seq3	PREDICTED: Mesocricetus auratus uncharacterized LOC101838399 (LOC101838399), misc_RNA	1385	0	57.9402	0	96.567	Present in Infected	0	0	192	6	185
LOC101838460		-3.11385	0.00432139	0.0335824	comp144516_c0_seq10	PREDICTED: Mesocricetus auratus protein transport protein Sec31A-like (LOC101838460), partial mRNA	1923	0	149.384	318.306	36.7692	0.115515	317	163	71	16	54
LOC101838460		4.76578	0.00660256	0.0462724	comp144516_c0_seq45	PREDICTED: Mesocricetus auratus protein transport protein Sec31A-like (LOC101838460), partial mRNA	1923	0	75.4214	4.5101	122.696	27.2046	0	8	86	182	159
LOC101838708		-3.89178	0.000460881	0.00523366	comp142898_c2_seq4	PREDICTED: Mesocricetus auratus chromosome unknown open reading frame, human C15orf62 (LOC101838708), mRNA	534	6e-280	136.295	309.465	20.8482	0.0673685	247	236	64	8	8
LOC101838734		2.94818	0.00115667	0.0114174	comp80153_c0_seq1	PREDICTED: Mesocricetus auratus chromosome unknown open reading frame, human C12orf29 (LOC101838734), mRNA	768	2e-297	278.524	55.3652	427.296	7.71777	27	64	848	260	504
LOC101838739		-3.76226	8.4e-16	1.15e-13	comp145269_c4_seq20	PREDICTED: Mesocricetus auratus uncharacterized LOC101838739 (LOC101838739), mRNA	1107	6e-119	5843.61	13154.8	969.462	0.0736963	9786	10936	1218	1287	915
LOC101838747		-2.06262	0.0070544	0.0487267	comp134800_c0_seq3	PREDICTED: Mesocricetus auratus chromosome unknown open reading frame, human C4orf29 (LOC101838747), mRNA	1065	0	271.996	500.334	119.77	0.239381	369	420	155	70	229
LOC101838830		-4.62658	3.98e-15	5.09e-13	comp145806_c3_seq1	PREDICTED: Mesocricetus auratus cytochrome P450 2D28-like (LOC101838830) misc_RNA	1473	8e-148	25178.7	59343.2	2402.32	0.0404819	33632	62654	1425	4599	1973
LOC101838830		-3.97719	1.85e-11	1.35e-09	comp145806_c3_seq2	PREDICTED: Mesocricetus auratus cytochrome P450 2D28-like (LOC101838830), misc_RNA	1473	8e-148	13392.3	30569.1	1941.02	0.063496	16535	33275	1428	3235	1965
LOC101839056		-2.67699	2.6e-05	0.000505203	comp145269_c13_seq2	PREDICTED: Mesocricetus auratus cytochrome P450 3A9-like (LOC101839056), mRNA	1594	0	46429.5	94021.1	14701.8	0.156367	49040	104645	15308	20887	15227
LOC101839073		-2.32315	0.000492265	0.00553755	comp141987_c0_seq11	PREDICTED: Mesocricetus auratus isochorismatase domain-containing protein 2A, mitochondrial-like (LOC101839073), mRNA	642	4e-258	313.803	603.585	120.615	0.199831	422	536	74	252	68
LOC101839073		-2.37463	0.00100642	0.0102054	comp141987_c0_seq5	PREDICTED: Mesocricetus auratus isochorismatase domain-containing protein 2A, mitochondrial-like (LOC101839073), mRNA	642	2e-258	282.437	547.682	105.607	0.192826	309	580	121	114	147
LOC101839269		-1.59193	0.000168756	0.00244387	comp138236_c2_seq11	PREDICTED: Mesocricetus auratus maleylacetoacetate isomerase-like (LOC101839269), mRNA	703	0	3183.62	5314.57	1762.99	0.331727	3634	4823	1446	2439	2310
LOC101839269		-3.03661	0.000311949	0.00401615	comp138236_c2_seq12	PREDICTED: Mesocricetus auratus maleylacetoacetate isomerase-like (LOC101839269), mRNA	703	0	1351.34	2856.24	348.083	0.121868	1279	3446	428	609	139
LOC101839269		-1.99935	0.00118856	0.0116789	comp138236_c2_seq17	PREDICTED: Mesocricetus auratus maleylacetoacetate isomerase-like (LOC101839269), mRNA	703	0	362.986	659.893	165.048	0.250113	474	570	54	364	115
LOC101839271		-1.84025	0.000180111	0.00258315	comp143000_c1_seq6	PREDICTED: Mesocricetus auratus microtubule-associated tumor suppressor 1 homolog (LOC101839271), partial mRNA	2037	0	929.444	1637.6	457.339	0.279273	977	1667	480	420	781
LOC101839313		Present in Infected	0.000398329	0.00460918	comp141620_c1_seq10	PREDICTED: Mesocricetus auratus B(0,+)-type amino acid transporter 1-like (LOC101839313), mRNA	1467	0	40.2459	0	67.0765	Present in Infected	0	0	75	94	66
LOC101839313		5.81694	0.000456284	0.00519635	comp141620_c1_seq3	PREDICTED: Mesocricetus auratus B(0,+)-type amino acid transporter 1-like (LOC101839313), mRNA	1467	0	97.776	2.85695	161.055	56.3732	4	0	107	249	201
LOC101839313		Present in Infected	0.000320181	0.00408016	comp141620_c1_seq6	PREDICTED: Mesocricetus auratus B(0,+)-type amino acid transporter 1-like (LOC101839313), mRNA	1467	0	47.6853	0	79.4755	Present in Infected	0	0	147	37	120
LOC101839336		-4.02415	0.00148043	0.0139758	comp141987_c0_seq2	PREDICTED: Mesocricetus auratus isochorismatase domain-containing protein 2B, mitochondrial-like (LOC101839336), mRNA	698	2e-94	84.0921	192.484	11.8306	0.0614626	114	197	0	24	15
LOC101839435		Present in Infected	0.00672535	0.0468568	comp144517_c0_seq3	PREDICTED: Mesocricetus auratus human immunodeficiency virus type I enhancer-binding protein 2 homolog (LOC101839435), mRNA	9594	0	132.326	0	220.543	Present in Infected	0	0	262	0	620
LOC101839444		2.06009	2.38e-05	0.00046822	comp77832_c0_seq1	PREDICTED: Mesocricetus auratus chromosome unknown open reading frame, human C8orf4 (LOC101839444), mRNA	321	3e-164	3240.91	1116.76	4657.01	4.17012	674	1127	6061	5183	5536
LOC101839451		3.84349	0.00219152	0.0193453	comp148045_c0_seq1	PREDICTED: Mesocricetus auratus hydroxycarboxylic acid receptor 2-like (LOC101839451), partial mRNA	576	9e-303	137.211	15.2237	218.536	14.3551	15	8	285	219	292
LOC101839528		2.47415	6.25e-07	1.91e-05	comp77319_c0_seq1	PREDICTED: Mesocricetus auratus uncharacterized LOC101839528 (LOC101839528), mRNA	1232	0	5278.84	1413.78	7855.55	5.5564	947	1308	12961	6568	9509
LOC101839541		1.58323	0.00660635	0.0462737	comp135376_c0_seq2	PREDICTED: Mesocricetus auratus 28S ribosomal protein S29, mitochondrial-like (LOC101839541), partial mRNA	633	0	768.859	349.825	1048.21	2.9964	208	357	1225	1420	1044
LOC101839639		-1.58046	0.00534925	0.0394908	comp133927_c0_seq1	PREDICTED: Mesocricetus auratus protein HEXIM1-like (LOC101839639), mRNA	1338	0	564.137	939.249	314.062	0.334376	697	783	394	318	431
LOC101839651		-2.27333	8.2e-07	2.42e-05	comp145295_c6_seq2	PREDICTED: Mesocricetus auratus aldo-keto reductase family 1 member C21-like (LOC101839651), mRNA	933	0	8123	15498.6	3205.91	0.206851	10683	13957	4165	4131	3056
LOC101839651		-2.13375	2.78e-05	0.000534356	comp145295_c6_seq8	PREDICTED: Mesocricetus auratus aldo-keto reductase family 1 member C21-like (LOC101839651), mRNA	933	0	3593.21	6694.77	1525.5	0.227865	5789	4541	1824	2067	1477
LOC101839658		-2.63767	2.08e-09	1.08e-07	comp77634_c0_seq1	PREDICTED: Mesocricetus auratus N(alpha)-acetyltransferase 60, NatF catalytic subunit pseudogene (LOC101839658), misc_RNA	1137	0	1801.52	3629.08	583.147	0.160687	2114	3759	535	867	625
LOC101839668		-2.65926	0.000566644	0.00625254	comp145259_c2_seq13	PREDICTED: Mesocricetus auratus cocaine esterase-like (LOC101839668), transcript variant X2, mRNA	1674	2e-230	397.097	802.248	126.996	0.1583	371	953	77	248	96
LOC101839668		-4.89174	1.59e-10	1.01e-08	comp145259_c2_seq1	PREDICTED: Mesocricetus auratus cocaine esterase-like (LOC101839668), transcript variant X1, mRNA	1677	0	301.866	718.368	24.1984	0.0336852	428	732	16	45	20
LOC101839668		-2.73987	0.00103633	0.0104463	comp145259_c2_seq2	PREDICTED: Mesocricetus auratus cocaine esterase-like (LOC101839668), transcript variant X1, mRNA	1677	0	2740.26	5594.44	837.479	0.149698	2448	6822	560	1338	983
LOC101839668		-2.25308	0.000101596	0.00160628	comp145259_c2_seq27	PREDICTED: Mesocricetus auratus cocaine esterase-like (LOC101839668), transcript variant X1, mRNA	1677	0	2661.5	5061.18	1061.72	0.209776	2587	5700	892	1679	1085
LOC101839668		-2.55939	6.76e-05	0.00113946	comp145259_c2_seq30	PREDICTED: Mesocricetus auratus cocaine esterase-like (LOC101839668), transcript variant X1, mRNA	1677	0	1477.86	2945.18	499.643	0.169647	1458	3377	398	736	606
LOC101839668		-9.06563	7.19e-20	1.69e-17	comp145259_c2_seq32	PREDICTED: Mesocricetus auratus cocaine esterase-like (LOC101839668) transcript variant X1 mRNA	1677	0	289.983	722.935	1.34919	0.00186627	567	564	0	4	0
LOC101839668		-6.18141	0.000128398	0.00194593	comp145259_c2_seq34	PREDICTED: Mesocricetus auratus cocaine esterase-like (LOC101839668) transcript variant X1 mRNA	1677	0	239.008	585.421	8.06636	0.0137787	616	258	10	12	6
LOC101839668		-5.1106	2.87e-27	1.55e-24	comp145259_c2_seq40	PREDICTED: Mesocricetus auratus cocaine esterase-like (LOC101839668) transcript variant X2 mRNA	1674	0	2299.19	5508.8	159.446	0.0289438	3651	5146	42	380	83
LOC101839668		-6.70017	9.04e-41	2.39e-37	comp145259_c2_seq48	PREDICTED: Mesocricetus auratus cocaine esterase-like (LOC101839668) transcript variant X1 mRNA	1677	0	2846.26	7014.45	67.4595	0.00961721	4403	6864	0	200	0
LOC101839668		-1.65225	0.000103853	0.00163219	comp145259_c2_seq6	PREDICTED: Mesocricetus auratus cocaine esterase-like (LOC101839668), transcript variant X1, mRNA	1677	0	2598.26	4397.22	1398.95	0.318144	2367	4801	1576	1715	1697
LOC101839668		-1.51244	0.00139842	0.0133439	comp145259_c2_seq9	PREDICTED: Mesocricetus auratus cocaine esterase-like (LOC101839668), transcript variant X1, mRNA	1677	0	5109.25	8371.55	2934.38	0.350518	4460	9199	2740	4349	3115
LOC101839718		5.54811	3.11e-05	0.000585686	comp99656_c0_seq1	PREDICTED: Mesocricetus auratus proline-rich protein 15-like protein-like (LOC101839718), mRNA	303	2e-153	160.524	5.63763	263.781	46.7895	0	10	319	324	297
LOC101839767		2.74641	9.16e-08	3.42e-06	comp77217_c0_seq1	PREDICTED: Mesocricetus auratus uncharacterized LOC101839767 (LOC101839767), mRNA	2481	3e-303	2270.6	512.981	3442.34	6.71046	232	616	3931	4223	4118
LOC101839811		Present in Infected	0.000338505	0.00423089	comp144917_c0_seq5	PREDICTED: Mesocricetus auratus uncharacterized LOC101839811 (LOC101839811), mRNA	1239	8e-124	48.5247	0	80.8745	Present in Infected	0	0	88	89	115
LOC101839879		Present in Infected	2.64e-06	6.86e-05	comp141201_c0_seq1	PREDICTED: Mesocricetus auratus ceramide synthase 4-like (LOC101839879), mRNA	1182	0	117.288	0	195.479	Present in Infected	0	0	212	223	268
LOC101839879		Present in Infected	0.000352944	0.00430513	comp141201_c0_seq7	PREDICTED: Mesocricetus auratus ceramide synthase 4-like (LOC101839879), mRNA	1182	0	40.009	0	66.6816	Present in Infected	0	0	129	31	95
LOC101840150		Present in Infected	1.73e-19	3.77e-17	comp139083_c0_seq1	PREDICTED: Mesocricetus auratus fatty acid desaturase 2-like protein FADS2P1-like (LOC101840150) mRNA	1669	0	445.743	0	742.905	Present in Infected	0	0	911	662	1163
LOC101840150		Present in Infected	0.000244938	0.00333394	comp139083_c0_seq6	PREDICTED: Mesocricetus auratus fatty acid desaturase 2-like protein FADS2P1-like (LOC101840150), mRNA	1669	0	59.7451	0	99.5751	Present in Infected	0	0	69	169	101
LOC101840172		5.55046	0.00270629	0.0230078	comp135448_c1_seq1	PREDICTED: Mesocricetus auratus uncharacterized LOC101840172 (LOC101840172), mRNA	915	4e-94	40.7393	1.42847	66.9465	46.8657	2	0	95	72	75
LOC101840310		Present in Infected	0.00148944	0.0140378	comp144957_c0_seq42	PREDICTED: Mesocricetus auratus nuclear autoantigen Sp-100-like (LOC101840310), mRNA	1245	1e-289	127.393	0	212.322	Present in Infected	0	0	198	420	83
LOC101840405		-2.52711	0.000122499	0.00187549	comp77280_c0_seq1	PREDICTED: Mesocricetus auratus 1,4-alpha-glucan-branching enzyme-like (LOC101840405), mRNA	2991	0	2989.14	5929.75	1028.73	0.173486	2878	6872	1249	1156	1299
LOC101840477		-1.71465	8.11e-05	0.00132456	comp77365_c0_seq1	PREDICTED: Mesocricetus auratus antigen-presenting glycoprotein CD1d-like (LOC101840477), mRNA	1008	0	4439.29	7617.1	2320.76	0.304677	4298	8066	3651	1873	3081
LOC101840497		-1.91253	7.83e-06	0.00017695	comp145037_c0_seq2	PREDICTED: Mesocricetus auratus chromosome unknown open reading frame, human C15orf57 (LOC101840497), mRNA	549	2e-279	2379.69	4254.18	1130.02	0.265626	2679	4152	1348	1490	1153
LOC101840543		-2.18164	0.000808282	0.00847449	comp141082_c2_seq2	PREDICTED: Mesocricetus auratus glutathione S-transferase alpha-3-like (LOC101840543), mRNA	803	4e-191	53055.9	99681.3	21972.3	0.220425	65008	94455	21864	36198	17038
LOC101840583		Absent in Infected	1.23e-14	1.46e-12	comp142426_c0_seq21	PREDICTED: Mesocricetus auratus aldose reductase-related protein 1-like (LOC101840583) mRNA	1028	1e-237	171.111	427.776	0	0	224	475	0	0	0
LOC101840583		-9.17032	2.04e-10	1.26e-08	comp142426_c0_seq6	PREDICTED: Mesocricetus auratus aldose reductase-related protein 1-like (LOC101840583) mRNA	1028	3e-240	136.271	339.793	0.589759	0.00173564	235	305	1	1	0
LOC101840583		Present in Infected	0.000298285	0.00388866	comp142426_c0_seq27	PREDICTED: Mesocricetus auratus aldose reductase-related protein 1-like (LOC101840583), mRNA	1028	0	52.6604	0	87.7674	Present in Infected	0	0	175	17	152
LOC101840703		-4.52775	6.61e-10	3.74e-08	comp134607_c0_seq1	PREDICTED: Mesocricetus auratus chromosome unknown open reading frame, human C9orf152 (LOC101840703), mRNA	729	0	336.741	790.451	34.2679	0.0433524	405	889	20	63	32
LOC101840711		Present in Infected	0.0002827	0.00373048	comp145173_c0_seq9	PREDICTED: Mesocricetus auratus uncharacterized LOC101840711 (LOC101840711), mRNA	5637	6e-226	55.5013	0	92.5022	Present in Infected	0	0	95	133	95
LOC101840776		-5.43249	0.000258126	0.00346779	comp143890_c0_seq6	PREDICTED: Mesocricetus auratus RNA-binding protein 12B-A-like (LOC101840776), mRNA	3052	0	90.2522	218.057	5.04924	0.0231556	224	103	20	0	0
LOC101840810		-2.96346	0.000288651	0.00379019	comp77720_c0_seq1	PREDICTED: Mesocricetus auratus amine sulfotransferase-like (LOC101840810), mRNA	879	0	2167.26	4544.25	582.604	0.128207	2089	5414	298	1313	259
LOC101840810		-4.91543	2.59e-20	6.43e-18	comp77720_c0_seq2	PREDICTED: Mesocricetus auratus amine sulfotransferase-like (LOC101840810) mRNA	879	0	14467	34455	1141.72	0.0331365	20723	34862	413	2841	318
LOC101840984		-6.60178	2.55e-26	1.29e-23	comp145806_c3_seq9	PREDICTED: Mesocricetus auratus cytochrome P450 2D28-like (LOC101840984) mRNA	1258	3e-169	5730.22	14107.7	145.252	0.0102959	7902	15013	102	262	125
LOC101840984		-4.39712	5.97e-06	0.000139615	comp145806_c3_seq6	PREDICTED: Mesocricetus auratus cytochrome P450 2D28-like (LOC101840984), mRNA	1258	9e-189	172.057	401.555	19.0582	0.0474609	312	317	9	35	20
LOC101840984		-6.68254	5.59e-19	1.18e-16	comp145806_c3_seq12	PREDICTED: Mesocricetus auratus cytochrome P450 2D28-like (LOC101840984) mRNA	1258	7e-189	773.868	1906.82	18.5638	0.00973545	1024	2085	0	10	61
LOC101840984		-7.7821	2.16e-39	4.66e-36	comp145806_c3_seq8	PREDICTED: Mesocricetus auratus cytochrome P450 2D28-like (LOC101840984) mRNA	1258	0	3445.3	8554.95	38.8662	0.00454312	4922	8939	28	64	41
LOC101841010		-2.53686	8.92e-05	0.00144254	comp143975_c5_seq12	PREDICTED: Mesocricetus auratus cortexin-2-like (LOC101841010), mRNA	180	1e-87	395.875	786.417	135.513	0.172317	588	650	145	150	194
LOC101841010		-2.95879	3.21e-05	0.000600567	comp143975_c5_seq21	PREDICTED: Mesocricetus auratus cortexin-2-like (LOC101841010), mRNA	180	1e-87	327.158	685.616	88.1855	0.128622	585	475	91	104	121
LOC101841016		-1.70021	0.00117326	0.0115619	comp77694_c0_seq1	PREDICTED: Mesocricetus auratus carboxy-terminal domain RNA polymerase II polypeptide A small phosphatase 2-like (LOC101841016), mRNA	1442	0	738.253	1262.74	388.596	0.307741	715	1334	547	248	670
LOC101841117		-4.49917	8.17e-13	7.33e-11	comp146441_c0_seq1	PREDICTED: Mesocricetus auratus 7-alpha-hydroxycholest-4-en-3-one 12-alpha-hydroxylase-like (LOC101841117) mRNA	1506	0	4276.64	10026.6	443.371	0.0442197	5414	10926	502	433	685
LOC101841123		-2.23151	6.12e-05	0.00104773	comp139534_c0_seq2	PREDICTED: Mesocricetus auratus chromosome unknown open reading frame, human C19orf77 (LOC101841123), mRNA	372	5e-192	4455.35	8441.98	1797.6	0.212935	4426	9367	1395	3008	1730
LOC101841125		-4.88007	2.76e-09	1.39e-07	comp145403_c7_seq5	PREDICTED: Mesocricetus auratus glycine N-acyltransferase-like protein Keg1-like (LOC101841125), mRNA	903	4e-253	276.069	656.721	22.3015	0.0339589	363	705	87	1	0
LOC101841125		-3.46595	1.1e-06	3.17e-05	comp145403_c7_seq6	PREDICTED: Mesocricetus auratus glycine N-acyltransferase-like protein Keg1-like (LOC101841125), mRNA	903	0	314.019	691.215	62.5543	0.090499	581	490	34	129	42
LOC101841135		1.59119	0.00204198	0.0182336	comp78167_c0_seq1	PREDICTED: Mesocricetus auratus rho-related GTP-binding protein RhoU-like (LOC101841135), mRNA	936	1e-233	5623.33	2547.05	7674.19	3.01298	1667	2406	9258	10204	7610
LOC101841148		4.41486	0.00430596	0.0334832	comp143370_c0_seq5	PREDICTED: Mesocricetus auratus histone H2A type 1-E-like (LOC101841148), mRNA	398	2e-185	90.2963	6.84142	145.933	21.3308	8	2	262	145	124
LOC101841162		1.5872	0.00197655	0.0177426	comp77621_c0_seq1	PREDICTED: Mesocricetus auratus uncharacterized LOC101841162 (LOC101841162), mRNA	999	4e-252	1214.73	551.452	1656.92	3.00466	394	479	2099	1954	1879
LOC101841231		-2.29571	0.00011538	0.00178389	comp133714_c0_seq1	PREDICTED: Mesocricetus auratus uncharacterized LOC101841231 (LOC101841231), mRNA	618	0	432.762	828.727	168.786	0.203668	517	815	132	282	162
LOC101841420		Absent in Infected	6.67e-07	2.01e-05	comp145724_c10_seq20	PREDICTED: Mesocricetus auratus enoyl-CoA delta isomerase 2 mitochondrial-like (LOC101841420) mRNA	654	3e-110	53.0308	132.577	0	0	128	73	0	0	0
LOC101841431		2.66164	8.42e-06	0.000188599	comp146857_c0_seq1	PREDICTED: Mesocricetus auratus ribosome biogenesis protein BRX1 homolog (LOC101841431), mRNA	1072	0	756.335	180.23	1140.41	6.3275	100	193	1734	1034	1421
LOC101841473		Absent in Infected	2.21e-24	9.24e-22	comp140531_c4_seq3	PREDICTED: Mesocricetus auratus chromosome unknown open reading frame human C17orf78 (LOC101841473) mRNA	696	6e-120	308.981	772.453	0	0	439	814	0	0	0
LOC101841473		-7.91413	4.95e-27	2.56e-24	comp140531_c4_seq4	PREDICTED: Mesocricetus auratus chromosome unknown open reading frame human C17orf78 (LOC101841473) mRNA	696	5e-204	1058.62	2630.19	10.9043	0.00414581	1444	2836	13	13	13
LOC101841539		-4.02633	2.85e-13	2.75e-11	comp146631_c0_seq1	PREDICTED: Mesocricetus auratus 3-alpha-hydroxysteroid dehydrogenase-like (LOC101841539), mRNA	1047	2e-279	742.319	1699.36	104.29	0.0613697	1054	1679	121	116	139
LOC101841539		-2.53042	7.58e-09	3.54e-07	comp145295_c6_seq4	PREDICTED: Mesocricetus auratus 3-alpha-hydroxysteroid dehydrogenase-like (LOC101841539), mRNA	1047	4e-281	3245.64	6441.64	1114.97	0.173088	4976	5122	1429	1590	875
LOC101841539		-3.59027	4.57e-09	2.24e-07	comp145295_c6_seq12	PREDICTED: Mesocricetus auratus 3-alpha-hydroxysteroid dehydrogenase-like (LOC101841539), mRNA	1047	1e-290	2560.04	5691.3	472.534	0.0830275	3013	6278	720	501	489
LOC101841665		-2.32676	0.000351807	0.00430178	comp133753_c0_seq2	PREDICTED: Mesocricetus auratus NAD-dependent protein deacetylase sirtuin-3-like (LOC101841665), mRNA	915	0	354.773	682.783	136.1	0.199332	480	603	112	220	135
LOC101841718		2.61242	3.9e-07	1.25e-05	comp118494_c0_seq1	PREDICTED: Mesocricetus auratus ornithine decarboxylase-like (LOC101841718), misc_RNA	1663	0	3045.98	748.548	4577.59	6.1153	430	783	7103	3086	7001
LOC101841850		-1.38629	0.00624836	0.0444717	comp145372_c2_seq11	PREDICTED: Mesocricetus auratus 3-beta-hydroxysteroid sulfotransferase-like (LOC101841850), mRNA	870	1e-214	17684	28090.9	10746.1	0.382548	19739	24820	15111	14100	8735
LOC101842045		-2.55517	0.00195556	0.0175809	comp144630_c3_seq36	PREDICTED: Mesocricetus auratus NADH-cytochrome b5 reductase 3-like (LOC101842045), mRNA	1026	0	5008.25	9974.87	1697.17	0.170145	4295	12252	1721	2230	2050
LOC101842117		-1.77548	0.00107841	0.010761	comp134374_c0_seq1	PREDICTED: Mesocricetus auratus chromosome unknown open reading frame, human C6orf106 (LOC101842117), transcript variant X2, mRNA	1211	0	623.385	1083.66	316.534	0.292097	795	915	372	392	363
LOC101842117		-1.61511	0.000602303	0.00660616	comp134374_c0_seq2	PREDICTED: Mesocricetus auratus chromosome unknown open reading frame, human C6orf106 (LOC101842117), transcript variant X1, mRNA	1238	0	2475.15	4153.87	1355.99	0.326441	2136	4662	1754	1481	1661
LOC101842158		6.57613	0.00117479	0.0115674	comp134973_c0_seq1	PREDICTED: Mesocricetus auratus transmembrane O-methyltransferase-like (LOC101842158), transcript variant X2, mRNA	2766	0	32.5	0.563763	53.7908	95.4139	0	1	102	44	53
LOC101842177		Present in Infected	9.27e-05	0.00148572	comp144712_c0_seq1	PREDICTED: Mesocricetus auratus uncharacterized LOC101842177 (LOC101842177), mRNA	3969	0	74.9293	0	124.882	Present in Infected	0	0	162	122	172
LOC101842177		4.79602	9.63e-06	0.00021233	comp144712_c0_seq2	PREDICTED: Mesocricetus auratus uncharacterized LOC101842177 (LOC101842177), mRNA	3969	0	210.43	12.3286	342.498	27.7808	7	13	457	333	461
LOC101842177		5.86493	1.62e-05	0.000333956	comp144712_c0_seq3	PREDICTED: Mesocricetus auratus uncharacterized LOC101842177 (LOC101842177), mRNA	3969	0	159.513	4.5101	262.849	58.28	0	8	320	288	341
LOC101842268		Present in Infected	0.000331141	0.00417066	comp147855_c0_seq1	PREDICTED: Mesocricetus auratus WAP four-disulfide core domain protein 18-like (LOC101842268), mRNA	192	6e-95	48.804	0	81.34	Present in Infected	0	0	118	79	100
LOC101842333		1.27664	0.00729467	0.0498439	comp78204_c0_seq1	PREDICTED: Mesocricetus auratus eukaryotic translation initiation factor 3 subunit J-A-like (LOC101842333), transcript variant X1, mRNA	1795	0	2560.16	1381.15	3346.17	2.42274	850	1373	4972	3361	3844
LOC101842364		2.30845	6.82e-05	0.001146	comp143809_c3_seq4	PREDICTED: Mesocricetus auratus actin, cytoplasmic type 5-like (LOC101842364), mRNA	1109	0	14000.2	4151.79	20565.9	4.95349	1755	5141	23756	25097	24508
LOC101842475		-1.64618	0.000753153	0.00798094	comp145947_c0_seq1	PREDICTED: Mesocricetus auratus cytochrome b5-like (LOC101842475), transcript variant X1, mRNA	776	0	15768.4	26649.8	8514.19	0.319484	19135	23029	6987	14485	7487
LOC101842485		4.29896	0.000584653	0.00642443	comp142069_c0_seq2	PREDICTED: Mesocricetus auratus RNA-binding motif protein, X chromosome-like (LOC101842485), mRNA	1056	3e-213	158.327	12.9665	255.234	19.684	0	23	404	269	251
LOC101842485		3.00048	0.000539929	0.00599112	comp142069_c0_seq5	PREDICTED: Mesocricetus auratus RNA-binding motif protein, X chromosome-like (LOC101842485), mRNA	1056	3e-213	313.773	60.3226	482.741	8.00265	0	107	558	685	445
LOC101842499		2.15508	9.59e-05	0.00153187	comp142571_c0_seq1	PREDICTED: Mesocricetus auratus eukaryotic initiation factor 4A-II-like (LOC101842499), mRNA	2340	0	917.046	298.482	1329.42	4.45395	189	290	2274	1140	1489
LOC101842499		2.50544	0.00652879	0.0459042	comp142571_c0_seq8	PREDICTED: Mesocricetus auratus eukaryotic initiation factor 4A-II-like (LOC101842499), mRNA	2340	0	210.643	55.3312	314.184	5.67824	53	31	570	242	356
LOC101842501		-3.52098	5.09e-08	2e-06	comp145867_c8_seq1	PREDICTED: Mesocricetus auratus UDP-glucuronosyltransferase 2A3-like (LOC101842501), mRNA	1605	0	2085.9	4612.1	401.769	0.0871121	2390	5153	442	438	572
LOC101842512		2.12662	1.67e-05	0.000342986	comp146710_c0_seq1	PREDICTED: Mesocricetus auratus arginine--tRNA ligase, cytoplasmic-like (LOC101842512), mRNA	1715	0	1850.26	612.637	2675.33	4.36692	381	604	4133	2198	3576
LOC101842686		-2.91144	8.59e-09	4e-07	comp118660_c0_seq3	PREDICTED: Mesocricetus auratus sterol 26-hydroxylase, mitochondrial-like (LOC101842686), mRNA	1871	0	1828.48	3811.33	506.578	0.132914	2130	4062	316	956	419
LOC101842758		-1.29696	0.0020655	0.018416	comp138997_c0_seq1	PREDICTED: Mesocricetus auratus cytochrome P450 4V2-like (LOC101842758), mRNA	1783	0	2047.07	3177.74	1293.29	0.406984	1887	3246	1614	1645	1329
LOC101842784		1.95841	0.00686668	0.0477296	comp146127_c0_seq1	PREDICTED: Mesocricetus auratus cytochrome c oxidase copper chaperone-like (LOC101842784), mRNA	416	3e-216	1277.95	467.805	1818.05	3.88635	505	190	3429	1750	1454
LOC101842874		-3.14486	4.54e-13	4.19e-11	comp146167_c0_seq1	PREDICTED: Mesocricetus auratus aldo-keto reductase family 1 member C13-like (LOC101842874), transcript variant X2, mRNA	972	6e-300	2628.57	5618.58	635.229	0.113059	3605	5399	440	1204	474
LOC101842897		-5.33216	1.86e-20	4.72e-18	comp146202_c0_seq1	PREDICTED: Mesocricetus auratus aldehyde oxidase-like (LOC101842897) mRNA	3663	0	17375.1	41878.3	1039.56	0.0248233	25906	41463	1253	1318	1119
LOC101843100		-1.55291	0.000305988	0.00396734	comp145845_c0_seq2	PREDICTED: Mesocricetus auratus glutathione S-transferase omega-1-like (LOC101843100), transcript variant X1, mRNA	723	4e-197	4903.93	8112.46	2764.91	0.340822	5151	7864	3663	3248	2990
LOC101843311		-5.57296	2.34e-29	1.46e-26	comp145295_c6_seq10	PREDICTED: Mesocricetus auratus estradiol 17 beta-dehydrogenase 5-like (LOC101843311), mRNA	1217	0	2649.06	6420.34	134.874	0.0210073	4265	5985	250	102	150
LOC101843311		-3.1253	4.89e-10	2.83e-08	comp145295_c6_seq3	PREDICTED: Mesocricetus auratus estradiol 17 beta-dehydrogenase 5-like (LOC101843311), mRNA	1217	0	984.281	2099.75	240.635	0.114602	1332	2037	358	238	281
LOC101843355		-2.25574	0.000239788	0.0032732	comp78849_c0_seq1	PREDICTED: Mesocricetus auratus transmembrane protease serine 9-like (LOC101843355), mRNA	1533	8e-79	422.182	803.188	168.179	0.209389	647	605	126	281	167
LOC101843355		5.69059	0.00261209	0.0223508	comp136525_c0_seq1	PREDICTED: Mesocricetus auratus transmembrane protease serine 9-like (LOC101843355), mRNA	1533	2e-153	35.3904	1.12753	58.2323	51.6461	0	2	57	34	130
LOC101843587		-3.0611	8.17e-11	5.44e-09	comp145295_c6_seq11	PREDICTED: Mesocricetus auratus aldo-keto reductase family 1 member C21-like (LOC101843587), mRNA	972	2e-243	1126.26	2386.71	285.968	0.119817	1894	1834	136	653	126
LOC101843587		-1.5969	0.0071082	0.0489504	comp145295_c6_seq1	PREDICTED: Mesocricetus auratus aldo-keto reductase family 1 member C21-like (LOC101843587), mRNA	972	0	452.323	755.949	249.906	0.330586	408	824	493	208	222
LOC101843587		-1.76902	0.000342423	0.00424973	comp145295_c6_seq5	PREDICTED: Mesocricetus auratus aldo-keto reductase family 1 member C21-like (LOC101843587), mRNA	972	0	13449.1	23347.3	6850.28	0.293409	18554	17907	8034	9655	6286
LOC101843587		-2.39282	5.34e-08	2.07e-06	comp145295_c6_seq9	PREDICTED: Mesocricetus auratus aldo-keto reductase family 1 member C21-like (LOC101843587), mRNA	972	0	4844	9419.61	1793.59	0.19041	6828	8058	2053	2480	1762
LOC101843624		1.28467	0.00645572	0.0455116	comp78039_c0_seq1	PREDICTED: Mesocricetus auratus T-complex protein 1 subunit beta-like (LOC101843624), mRNA	1946	0	2872.62	1542.96	3759.07	2.43627	955	1527	5529	3520	4722
LOC101843633		-4.00873	9.21e-16	1.26e-13	comp143835_c3_seq5	PREDICTED: Mesocricetus auratus odorant-binding protein 2a-like (LOC101843633) mRNA	552	7e-265	1207.22	2760.79	171.508	0.0621229	1660	2794	175	156	300
LOC101843659		Present in Infected	1.53e-09	8.2e-08	comp145403_c3_seq10	PREDICTED: Mesocricetus auratus uncharacterized LOC101843659 (LOC101843659) misc_RNA	399	2e-129	186.455	0	310.758	Present in Infected	0	0	552	218	393
LOC101843659		Present in Infected	2.52e-05	0.000492229	comp145403_c3_seq16	PREDICTED: Mesocricetus auratus uncharacterized LOC101843659 (LOC101843659), misc_RNA	399	2e-129	115.702	0	192.836	Present in Infected	0	0	433	176	97
LOC101843659		Absent in Infected	2.01e-07	6.94e-06	comp145403_c3_seq4	PREDICTED: Mesocricetus auratus uncharacterized LOC101843659 (LOC101843659) misc_RNA	399	2e-129	1946.58	4866.45	0	0	5519	1640	0	0	0
LOC101843659		Absent in Infected	1.32e-05	0.000279977	comp145403_c3_seq5	PREDICTED: Mesocricetus auratus uncharacterized LOC101843659 (LOC101843659) misc_RNA	399	2e-129	1563.31	3908.28	0	0	4730	940	0	0	0
LOC101843659		-6.57963	3.51e-08	1.42e-06	comp145403_c3_seq12	PREDICTED: Mesocricetus auratus uncharacterized LOC101843659 (LOC101843659) misc_RNA	399	1e-129	8834.54	21745.3	227.353	0.0104553	9448	26602	204	291	312
LOC101843659		-7.37612	2.14e-15	2.76e-13	comp145403_c3_seq3	PREDICTED: Mesocricetus auratus uncharacterized LOC101843659 (LOC101843659) misc_RNA	399	1e-129	23977.2	59406.6	357.604	0.0060196	29711	67734	446	482	331
LOC101843659		Absent in Infected	4.03e-06	9.92e-05	comp145403_c3_seq9	PREDICTED: Mesocricetus auratus uncharacterized LOC101843659 (LOC101843659) misc_RNA	399	1e-129	2070.09	5175.21	0	0	6166	1368	0	0	0
LOC101843667		-1.76989	0.00432858	0.0336261	comp145867_c4_seq18	PREDICTED: Mesocricetus auratus UDP-glucuronosyltransferase 2B17-like (LOC101843667), mRNA	1733	4e-110	402.308	698.526	204.829	0.293231	446	674	259	234	243
LOC101843667		-3.21551	0.000350771	0.00429975	comp144499_c1_seq1	PREDICTED: Mesocricetus auratus UDP-glucuronosyltransferase 2B17-like (LOC101843667), mRNA	1733	2e-120	184.931	398.049	42.8521	0.107655	240	402	56	46	53
LOC101843667		-2.70221	1.04e-06	3e-05	comp145867_c4_seq12	PREDICTED: Mesocricetus auratus UDP-glucuronosyltransferase 2B17-like (LOC101843667), mRNA	1733	8e-123	647.437	1315.41	202.122	0.153657	829	1283	250	167	332
LOC101843667		-1.378	0.00142374	0.0135366	comp145867_c4_seq15	PREDICTED: Mesocricetus auratus UDP-glucuronosyltransferase 2B17-like (LOC101843667), mRNA	1733	3e-136	4685.9	7427.91	2857.9	0.384752	4884	6988	4380	3100	2837
LOC101843667		-1.79888	0.000540729	0.0059972	comp145867_c4_seq14	PREDICTED: Mesocricetus auratus UDP-glucuronosyltransferase 2B17-like (LOC101843667), mRNA	1733	3e-150	743.961	1299.64	373.512	0.287397	904	1160	587	400	363
LOC101843667		-1.48119	0.000458941	0.00521661	comp145867_c4_seq16	PREDICTED: Mesocricetus auratus UDP-glucuronosyltransferase 2B17-like (LOC101843667), mRNA	1733	4e-155	4015.06	6529.44	2338.81	0.358194	4177	6290	3209	2958	2132
LOC101843667		-1.67112	0.000170061	0.00246128	comp145867_c4_seq10	PREDICTED: Mesocricetus auratus UDP-glucuronosyltransferase 2B17-like (LOC101843667), mRNA	1733	3e-155	1845.75	3136.87	985.009	0.31401	2065	2948	1504	947	1148
LOC101843667		-2.48491	1.2e-07	4.37e-06	comp145867_c4_seq1	PREDICTED: Mesocricetus auratus UDP-glucuronosyltransferase 2B17-like (LOC101843667), mRNA	1733	0	8718.1	17189.3	3070.62	0.178635	10222	17540	3720	3081	4386
LOC101843667		-3.04018	2.88e-11	2.07e-09	comp145867_c4_seq2	PREDICTED: Mesocricetus auratus UDP-glucuronosyltransferase 2B17-like (LOC101843667), mRNA	1733	0	6070.82	12836.3	1560.47	0.121567	7336	13475	1875	1502	2331
LOC101843667		-2.46023	2.13e-08	9.14e-07	comp145867_c4_seq3	PREDICTED: Mesocricetus auratus UDP-glucuronosyltransferase 2B17-like (LOC101843667), mRNA	1733	0	2733.81	5370.62	975.932	0.181717	3186	5490	1206	915	1457
LOC101843674		-2.43546	5.13e-06	0.00012276	comp120653_c0_seq3	PREDICTED: Mesocricetus auratus glutathione S-transferase theta-1-like (LOC101843674), mRNA	741	0	579.078	1133.4	209.527	0.184865	661	1173	123	411	160
LOC101843716		-4.13211	4.28e-08	1.72e-06	comp143998_c2_seq2	PREDICTED: Mesocricetus auratus cytochrome P450 2E1-like (LOC101843716), mRNA	2588	8e-282	292.392	673.375	38.4032	0.0570309	395	694	52	55	27
LOC101843716		-5.05003	0.000297468	0.00388013	comp140094_c0_seq2	PREDICTED: Mesocricetus auratus cytochrome P450 2E1-like (LOC101843716), mRNA	2588	0	68.6126	164.101	4.95337	0.0301849	64	210	4	8	5
LOC101843716		-5.58295	3.35e-08	1.37e-06	comp145913_c0_seq1	PREDICTED: Mesocricetus auratus cytochrome P450 2E1-like (LOC101843716) mRNA	2588	0	121596	294766	6149.52	0.0208624	156028	325181	6844	9185	5315
LOC101843729		-2.23092	0.00369495	0.0296732	comp118756_c0_seq2	PREDICTED: Mesocricetus auratus chromosome unknown open reading frame, human C8orf82 (LOC101843729), mRNA	657	0	241.78	458.077	97.5812	0.213023	283	454	109	111	131
LOC101843823		-7.37869	4.18e-13	3.88e-11	comp143358_c3_seq1	PREDICTED: Mesocricetus auratus alpha-1-inhibitor 3-like (LOC101843823) mRNA	4535	3e-212	2221.17	5503.33	33.0688	0.00600887	2663	6388	16	27	80
LOC101843823		-6.40421	4.29e-06	0.000104728	comp144409_c0_seq1	PREDICTED: Mesocricetus auratus alpha-1-inhibitor 3-like (LOC101843823), mRNA	4535	0	27492.6	67535.5	797.393	0.011807	26092	86738	454	1314	962
LOC101843823		-7.12607	3.68e-21	9.73e-19	comp144409_c0_seq2	PREDICTED: Mesocricetus auratus alpha-1-inhibitor 3-like (LOC101843823) mRNA	4535	0	4584.71	11340	81.1804	0.00715877	9778	7727	77	107	103
LOC101843823		-7.41493	0.00170028	0.0156346	comp144409_c0_seq3	PREDICTED: Mesocricetus auratus alpha-1-inhibitor 3-like (LOC101843823), mRNA	4535	0	4936.89	12234.7	71.693	0.00585982	14360	3509	115	46	109
LOC101843825		1.26776	0.00718246	0.0493048	comp145444_c10_seq1	PREDICTED: Mesocricetus auratus protein SET-like (LOC101843825), misc_RNA	865	6e-256	3205.8	1737.82	4184.46	2.40788	1111	1675	6149	4230	4840
LOC101843862		7.6831	0.00388349	0.0307511	comp145516_c1_seq1	PREDICTED: Mesocricetus auratus PRAME family member 12-like (LOC101843862), mRNA	816	2e-152	139.485	1.12753	231.723	205.515	0	2	595	46	265
LOC101843868		-5.76313	2.22e-29	1.46e-26	comp146390_c0_seq1	PREDICTED: Mesocricetus auratus glutathione S-transferase alpha-4-like (LOC101843868) mRNA	669	8e-215	1615.41	3929.98	72.3629	0.018413	2409	3919	75	89	94
LOC101843916		Present in Infected	0.00127789	0.0124129	comp135019_c0_seq2	PREDICTED: Mesocricetus auratus hereditary hemochromatosis protein-like (LOC101843916), mRNA	1164	1e-27	30.4967	0	50.8278	Present in Infected	0	0	92	8	100
LOC101843916		Present in Infected	0.000294721	0.00385323	comp144780_c9_seq13	PREDICTED: Mesocricetus auratus hereditary hemochromatosis protein-like (LOC101843916), mRNA	1164	7e-51	52.1148	0	86.8581	Present in Infected	0	0	169	69	84
LOC101843916	hemostasis	Present in Infected	3.76e-12	3.03e-10	comp144780_c9_seq23	PREDICTED: Mesocricetus auratus hereditary hemochromatosis protein-like (LOC101843916) mRNA	1164	6e-51	247.191	0	411.984	Present in Infected	0	0	560	425	511
LOC101843916		Present in Infected	2.68e-12	2.21e-10	comp144780_c9_seq12	PREDICTED: Mesocricetus auratus hereditary hemochromatosis protein-like (LOC101843916) mRNA	1164	2e-52	250.496	0	417.494	Present in Infected	0	0	659	382	491
LOC101843921		Present in Infected	0.00566273	0.0413684	comp145838_c2_seq13	PREDICTED: Mesocricetus auratus protein quaking-like (LOC101843921), transcript variant X2, mRNA	4721	3e-257	47.3002	0	78.8337	Present in Infected	0	0	186	0	128
LOC101843921		1.71017	0.00376843	0.0301006	comp145838_c2_seq8	PREDICTED: Mesocricetus auratus protein quaking-like (LOC101843921), transcript variant X2, mRNA	4721	0	657.938	278.411	910.957	3.27198	183	262	1451	838	1052
LOC101844189		-1.44092	0.000581316	0.00639367	comp146161_c0_seq1	PREDICTED: Mesocricetus auratus D-dopachrome decarboxylase-like (LOC101844189), mRNA	357	5e-184	2990.53	4815.68	1773.77	0.368332	3417	4213	1534	2696	1916
LOC101844221		-7.379	8.07e-26	3.62e-23	comp142875_c4_seq2	PREDICTED: Mesocricetus auratus cytochrome P450 2B1-like (LOC101844221) mRNA	1476	3e-81	541.824	1342.46	8.06498	0.0060076	769	1407	5	15	7
LOC101844221		-6.16	4.4e-29	2.62e-26	comp142875_c3_seq1	PREDICTED: Mesocricetus auratus cytochrome P450 2B1-like (LOC101844221) mRNA	1476	5e-135	1154.57	2827.12	39.5367	0.0139848	1625	2956	36	60	41
LOC101844303		Present in Infected	0.000356112	0.00432261	comp145267_c1_seq11	PREDICTED: Mesocricetus auratus cadherin-related family member 3-like (LOC101844303), mRNA	2944	0	39.4793	0	65.7989	Present in Infected	0	0	106	36	108
LOC101844441		1.55521	0.00505919	0.0379264	comp146338_c0_seq1	PREDICTED: Mesocricetus auratus chromosome unknown open reading frame, human C8orf59 (LOC101844441), mRNA	409	1e-212	790.352	365.353	1073.68	2.93876	255	325	1780	976	1185
LOC101844450		Absent in Infected	6.66e-60	1.58e-55	comp145867_c4_seq4	PREDICTED: Mesocricetus auratus UDP-glucuronosyltransferase 2B1-like (LOC101844450) transcript variant X1 mRNA	1593	0	1268.93	3172.33	0	0	1926	3187	0	0	0
LOC101844450		-5.27067	8.97e-09	4.16e-07	comp145867_c4_seq5	PREDICTED: Mesocricetus auratus UDP-glucuronosyltransferase 2B1-like (LOC101844450), transcript variant X1, mRNA	1593	0	3987.01	9594.71	248.543	0.0259042	4601	11190	376	262	262
LOC101844450		Absent in Infected	1.05e-09	5.73e-08	comp145867_c4_seq6	PREDICTED: Mesocricetus auratus UDP-glucuronosyltransferase 2B1-like (LOC101844450), transcript variant X1, mRNA	1593	0	2137.4	5343.49	0	0	5722	2229	0	0	0
LOC101844450		Present in Infected	3.58e-06	8.94e-05	comp145867_c4_seq8	PREDICTED: Mesocricetus auratus UDP-glucuronosyltransferase 2B1-like (LOC101844450), transcript variant X1, mRNA	1593	0	114.908	0	191.514	Present in Infected	0	0	145	302	213
LOC101844487		-6.1184	4.55e-15	5.72e-13	comp142569_c0_seq1	PREDICTED: Mesocricetus auratus cytochrome P450 2B1-like (LOC101844487) mRNA	1891	0	9978.33	24418.6	351.479	0.0143939	12707	27215	364	523	334
LOC101844487		-6.53667	3.4e-10	2.03e-08	comp142569_c0_seq2	PREDICTED: Mesocricetus auratus cytochrome P450 2B1-like (LOC101844487) mRNA	1891	0	1383.23	3403.09	36.6556	0.0107713	1590	4022	25	56	46
LOC101844487		-3.78622	3.55e-10	2.09e-08	comp142569_c0_seq3	PREDICTED: Mesocricetus auratus cytochrome P450 2B1-like (LOC101844487), mRNA	1891	0	13445.4	30317.3	2197.48	0.0724826	16244	33197	1514	4182	1625
LOC101844514		-1.9706	0.000706209	0.0075533	comp145831_c0_seq1	PREDICTED: Mesocricetus auratus maltase-glucoamylase, intestinal-like (LOC101844514), mRNA	6774	0	531.528	961.019	245.2	0.255146	482	1094	259	192	462
LOC101844514		-2.90586	0.00282414	0.023797	comp145831_c0_seq7	PREDICTED: Mesocricetus auratus maltase-glucoamylase, intestinal-like (LOC101844514), mRNA	6774	0	157.003	327.051	43.638	0.133429	229	290	37	50	70
LOC101844540		2.88693	7.84e-06	0.00017695	comp145269_c4_seq13	PREDICTED: Mesocricetus auratus cytochrome P450 1A1-like (LOC101844540), mRNA	2885	7e-18	25755.1	5323.3	39376.3	7.39697	4003	4371	59785	46853	34050
LOC101844652		-2.92447	5.76e-07	1.78e-05	comp141928_c0_seq1	PREDICTED: Mesocricetus auratus cytochrome P450 4A10-like (LOC101844652), transcript variant X2, mRNA	1637	2e-97	455.232	950.32	125.174	0.131718	572	961	55	279	69
LOC101844652		-5.71125	8.75e-05	0.00142005	comp145693_c2_seq10	PREDICTED: Mesocricetus auratus cytochrome P450 4A10-like (LOC101844652), transcript variant X1, mRNA	1575	3e-129	63.6096	154.598	2.95084	0.0190872	102	145	1	8	0
LOC101844652		-4.03639	0.00104455	0.0105089	comp145693_c2_seq5	PREDICTED: Mesocricetus auratus cytochrome P450 4A10-like (LOC101844652), transcript variant X1, mRNA	1575	3e-136	85.1461	195.036	11.8862	0.0609433	86	237	7	30	0
LOC101844652		-5.11779	0.000113579	0.0017603	comp145693_c2_seq7	PREDICTED: Mesocricetus auratus cytochrome P450 4A10-like (LOC101844652), transcript variant X1, mRNA	1575	7e-203	101.357	242.898	6.99547	0.0288	213	161	2	3	22
LOC101844652		-4.01214	0.000769606	0.00810472	comp145693_c2_seq6	PREDICTED: Mesocricetus auratus cytochrome P450 4A10-like (LOC101844652), transcript variant X2, mRNA	1637	2e-233	101.948	233.192	14.4524	0.0619764	141	235	8	28	12
LOC101844652		-4.95102	0.000281225	0.0037172	comp145693_c2_seq1	PREDICTED: Mesocricetus auratus cytochrome P450 4A10-like (LOC101844652), transcript variant X1, mRNA	1575	1e-258	73.0813	174.253	5.63345	0.0323291	94	190	1	13	4
LOC101844652		-3.60658	2.63e-14	2.94e-12	comp145693_c2_seq4	PREDICTED: Mesocricetus auratus cytochrome P450 4A10-like (LOC101844652) transcript variant X1 mRNA	1575	0	1323.04	2944.96	241.764	0.0820942	2262	2358	118	483	197
LOC101844676		6.31758	6.55e-07	1.98e-05	comp118523_c0_seq1	PREDICTED: Mesocricetus auratus uncharacterized LOC101844676 (LOC101844676), mRNA	813	1e-104	190.432	3.94634	314.756	79.759	0	7	385	219	577
LOC101844676		3.69003	9.31e-11	6.15e-09	comp118523_c0_seq2	PREDICTED: Mesocricetus auratus uncharacterized LOC101844676 (LOC101844676), mRNA	813	9e-171	10392.4	1276.09	16470	12.9066	1066	913	19108	18734	21391
LOC101844701		-2.29668	0.00403899	0.031834	comp145924_c0_seq1	PREDICTED: Mesocricetus auratus alpha-2-macroglobulin-like (LOC101844701), mRNA	4497	0	93392.3	178872	36406	0.203531	111157	176456	30622	52175	44479
LOC101844703		-3.73582	2.93e-05	0.000557905	comp144705_c4_seq2	PREDICTED: Mesocricetus auratus uncharacterized LOC101844703 (LOC101844703), mRNA	3930	0	203.396	457.032	34.3046	0.0750595	336	385	39	26	63
LOC101844724		1.77046	0.00719521	0.0493638	comp133370_c1_seq2	PREDICTED: Mesocricetus auratus MAP7 domain-containing protein 1-like (LOC101844724), mRNA	1720	0	641.473	262.15	894.355	3.41162	0	465	1115	1010	1093
LOC101844888		-3.75155	2.46e-05	0.000482628	comp145259_c2_seq47	PREDICTED: Mesocricetus auratus liver carboxylesterase-like (LOC101844888), partial mRNA	1524	5e-137	192.423	432.852	32.1374	0.0742456	239	465	33	44	36
LOC101844912		Present in Infected	0.00337956	0.0275781	comp145516_c1_seq2	PREDICTED: Mesocricetus auratus PRAME family member 12-like (LOC101844912), mRNA	1371	1e-33	73.6646	0	122.774	Present in Infected	0	0	291	0	198
LOC101844912		9.43029	3.04e-05	0.000576612	comp145516_c1_seq6	PREDICTED: Mesocricetus auratus PRAME family member 12-like (LOC101844912), mRNA	1371	6e-188	295.946	0.714237	492.768	689.922	1	0	1050	108	768
LOC101844930		Present in Infected	9.38e-06	0.00020798	comp117712_c0_seq1	PREDICTED: Mesocricetus auratus schlafen family member 12-like (LOC101844930), mRNA	1506	8e-233	102.731	0	171.218	Present in Infected	0	0	255	96	299
LOC101906272		-2.35061	0.00253172	0.0217492	comp142947_c0_seq31	PREDICTED: Bos taurus uncharacterized LOC101906272 (LOC101906272), transcript variant X1, mRNA. [[taxon:9913]]	1921	5e-76	233.195	450.498	88.3263	0.196064	375	324	75	157	66
LOC101906272		-3.39312	0.00705522	0.0487267	comp142947_c0_seq52	PREDICTED: Bos taurus uncharacterized LOC101906272 (LOC101906272), transcript variant X1, mRNA. [[taxon:9913]]	1921	2e-76	85.8068	187.715	17.8677	0.0951849	146	148	13	27	22
LOC101906272		-4.82369	0.00721854	0.0494525	comp142947_c0_seq34	PREDICTED: Bos taurus uncharacterized LOC101906272 (LOC101906272), transcript variant X1, mRNA. [[taxon:9913]]	1921	1e-145	53.1653	126.227	4.45736	0.0353122	142	44	0	11	3
LOC101995214		-4.13354	0.000999482	0.0101567	comp139330_c1_seq1	PREDICTED: Mesocricetus auratus uncharacterized LOC101837332 (LOC101837332), mRNA	675	9e-69	95.2098	219.284	12.4936	0.0569743	131	223	15	14	16
LOC101997266		-5.77546	1.39e-06	3.89e-05	comp145806_c3_seq4	PREDICTED: Mesocricetus auratus cytochrome P450 2D28-like (LOC101840984), mRNA	1258	2e-127	129.951	316.217	5.77296	0.0182563	157	362	4	6	11
LOC101999974		-2.26716	7.39e-05	0.0012263	comp143640_c5_seq2	PREDICTED: Microtus ochrogaster regulatory solute carrier protein family 1 member 1-like (LOC101999974), transcript variant X2, mRNA. [[taxon:79684]]	8283	3e-59	517.395	986.184	204.869	0.207739	638	941	241	269	214
Lonp2		-2.15891	5.94e-06	0.000139141	comp77983_c0_seq1	PREDICTED: Mesocricetus auratus lon peptidase 2, peroxisomal (Lonp2), mRNA	2588	0	3319.79	6212.71	1391.18	0.223925	3346	6781	1424	1853	1633
Loxl2		Present in Infected	0.000347685	0.0042793	comp142209_c1_seq3	PREDICTED: Mesocricetus auratus lysyl oxidase-like 2 (Loxl2), mRNA	2424	0	34.8216	0	58.036	Present in Infected	0	0	110	41	66
Loxl4		3.28596	0.0022415	0.0196938	comp133364_c0_seq1	PREDICTED: Mesocricetus auratus lysyl oxidase-like 4 (Loxl4), transcript variant X2, mRNA	2569	0	182.123	29.1291	284.119	9.75376	10	39	519	146	417
Lphn1		-2.49981	0.003362	0.0274442	comp144646_c4_seq111	PREDICTED: Mesocricetus auratus latrophilin 1 (Lphn1), transcript variant X2, mRNA	6182	0	236.512	467.341	82.626	0.1768	412	307	130	0	200
Lphn2		Present in Infected	0.000375661	0.00443003	comp144646_c4_seq125	PREDICTED: Mesocricetus auratus latrophilin 2 (Lphn2), transcript variant X6, mRNA	5621	0	39.0751	0	65.1251	Present in Infected	0	0	86	63	89
Lphn2		Present in Infected	0.000109186	0.00169695	comp144646_c4_seq5	PREDICTED: Mesocricetus auratus latrophilin 2 (Lphn2), transcript variant X5, mRNA	5756	0	72.4886	0	120.814	Present in Infected	0	0	168	118	155
Lphn2		-3.84526	0.00484429	0.0366738	comp144646_c4_seq95	PREDICTED: Mesocricetus auratus latrophilin 2 (Lphn2), transcript variant X4, mRNA	5707	0	78.1065	176.813	12.302	0.0695761	126	154	29	0	20
Lpl		3.18528	9.94e-08	3.69e-06	comp80891_c0_seq1	PREDICTED: Mesocricetus auratus lipoprotein lipase (Lpl), transcript variant X2, mRNA	2213	0	798.37	136.292	1239.76	9.09629	89	129	1611	875	2160
Lrat		-3.93768	0.000755137	0.00799484	comp145844_c4_seq6	PREDICTED: Mesocricetus auratus lecithin retinol acyltransferase (phosphatidylcholine--retinol O-acyltransferase) (Lrat), mRNA	696	0	111.865	254.727	16.6233	0.0652592	138	277	27	18	15
Lrg1		-3.34248	0.000485955	0.00547915	comp135472_c0_seq1	PREDICTED: Mesocricetus auratus leucine-rich alpha-2-glycoprotein 1 (Lrg1), mRNA	1041	0	161.465	351.66	34.6686	0.0985856	164	416	33	36	57
Lrg1		-3.99872	2.01e-06	5.43e-05	comp135472_c0_seq2	PREDICTED: Mesocricetus auratus leucine-rich alpha-2-glycoprotein 1 (Lrg1), mRNA	1041	0	226.019	516.575	32.3146	0.0625555	402	407	24	52	35
Lrg1		-3.98238	3.12e-05	0.000586829	comp135472_c0_seq3	PREDICTED: Mesocricetus auratus leucine-rich alpha-2-glycoprotein 1 (Lrg1), mRNA	1041	0	175.144	399.908	25.3013	0.0632678	361	252	26	43	17
Lrp1		-2.67773	1.69e-08	7.44e-07	comp140830_c6_seq2	PREDICTED: Mesocricetus auratus low density lipoprotein receptor-related protein 1 (Lrp1), mRNA	13112	0	1540.23	3119.31	487.506	0.156287	1997	3003	394	167	1332
Lrp1		-2.13583	3.96e-06	9.75e-05	comp140830_c6_seq4	PREDICTED: Mesocricetus auratus low density lipoprotein receptor-related protein 1 (Lrp1), mRNA	13112	0	8351.8	15566.6	3541.96	0.227536	9235	15912	3263	3524	6142
Lrp5		-1.8828	5.1e-05	0.000899965	comp147576_c0_seq1	PREDICTED: Mesocricetus auratus low density lipoprotein receptor-related protein 5 (Lrp5), mRNA	5168	0	1199.06	2130.93	577.814	0.271156	1217	2238	709	560	843
Lrp6		-2.5092	8.19e-07	2.42e-05	comp143479_c0_seq4	PREDICTED: Mesocricetus auratus low density lipoprotein receptor-related protein 6 (Lrp6), mRNA	5856	0	910.856	1802.28	316.576	0.175653	1101	1802	388	200	607
Lrrc61		-2.42832	0.00104475	0.0105089	comp147706_c0_seq1	PREDICTED: Mesocricetus auratus leucine rich repeat containing 61 (Lrrc61), mRNA	967	0	275.475	538.595	100.061	0.185781	376	479	127	113	120
Lsp1	Innate Immunity	3.91335	6.99e-08	2.67e-06	comp147337_c0_seq1	PREDICTED: Mesocricetus auratus lymphocyte-specific protein 1 (Lsp1), transcript variant X1, mRNA	1710	0	511.304	54.1614	816.066	15.0673	19	72	896	930	1109
lsyna1		-3.97915	1.28e-05	0.000272103	comp132871_c0_seq1	PREDICTED: Mesocricetus auratus inositol-3-phosphate synthase 1 (Isyna1), mRNA	1704	0	187.286	427.55	27.1109	0.0634099	215	486	38	32	27
Ltbp4		-3.67792	0.00294533	0.0245744	comp139260_c0_seq3	PREDICTED: Mesocricetus auratus latent transforming growth factor beta binding protein 4 (Ltbp4), mRNA	4944	0	92.9191	207.928	16.2462	0.0781335	93	251	20	14	26
Luc7l		3.60747	0.000429531	0.00493183	comp143631_c1_seq22	PREDICTED: Mesocricetus auratus LUC7-like (S. cerevisiae) (Luc7l), mRNA	819	0	210.474	27.2874	332.598	12.1887	9	37	451	317	449
Lxn		3.26309	1.14e-06	3.28e-05	comp146994_c0_seq1	PREDICTED: Mesocricetus auratus latexin (Lxn), mRNA	952	0	567.975	92.2005	885.158	9.60037	47	104	1237	839	1164
Ly6e	Innate Immunity	3.7417	3.87e-12	3.1e-10	comp118445_c0_seq1	PREDICTED: Mesocricetus auratus lymphocyte antigen 6E-like (LOC101835497), mRNA	411	3e-213	1784.12	211.733	2832.38	13.3772	152	183	2965	3464	3676
Lyar		2.48162	0.00101713	0.0102913	comp147505_c0_seq1	PREDICTED: Mesocricetus auratus Ly1 antibody reactive (Lyar), transcript variant X2, mRNA	1540	0	357.283	95.246	531.974	5.58526	56	98	926	399	657
Lysmd2		Present in Infected	0.000272263	0.00361684	comp143021_c0_seq5	PREDICTED: Mesocricetus auratus LysM, putative peptidoglycan-binding, domain containing 2 (Lysmd2), transcript variant X1, mRNA	1197	0	55.5756	0	92.6261	Present in Infected	0	0	121	108	103
Lysmd3		2.27228	0.000247506	0.00335928	comp118271_c0_seq2	PREDICTED: Mesocricetus auratus LysM, putative peptidoglycan-binding, domain containing 3 (Lysmd3), mRNA	918	0	760.568	230.579	1113.89	4.83086	0	409	1731	1030	1323
Lyst	Transport	Present in Infected	9.61e-06	0.000212092	comp144991_c3_seq6	PREDICTED: Mesocricetus auratus lysosomal trafficking regulator (Lyst), mRNA	11313	0	104.245	0	173.742	Present in Infected	0	0	185	85	395
Lztfl1		2.93766	0.00473464	0.0360502	comp134577_c0_seq1	PREDICTED: Mesocricetus auratus leucine zipper transcription factor-like 1 (Lztfl1), mRNA	2189	0	194.011	38.8254	297.467	7.66167	7	60	492	208	414
Maats1		Present in Infected	0.000367081	0.00437987	comp140567_c0_seq4	PREDICTED: Mesocricetus auratus MYCBP-associated, testis expressed 1 (Maats1), mRNA	2181	3e-223	42.5976	0	70.996	Present in Infected	0	0	102	64	95
Maats1		3.38078	0.0054694	0.0401473	comp140567_c0_seq6	PREDICTED: Mesocricetus auratus MYCBP-associated, testis expressed 1 (Maats1), mRNA	2181	4e-227	136.482	20.5243	213.788	10.4163	24	6	291	275	191
Macf1		-5.98121	4.13e-13	3.87e-11	comp145185_c0_seq1	PREDICTED: Mesocricetus auratus microtubule-actin crosslinking factor 1 (Macf1) transcript variant X3 mRNA	17631	0	311.504	760.696	12.0417	0.0158298	492	726	0	1	47
Macf1		-3.52576	0.000105379	0.00164964	comp145185_c0_seq12	PREDICTED: Mesocricetus auratus microtubule-actin crosslinking factor 1 (Macf1), transcript variant X3, mRNA	17631	0	194.039	429.201	37.2649	0.086824	196	513	63	5	79
Macf1		-3.48464	6.51e-07	1.98e-05	comp145185_c0_seq22	PREDICTED: Mesocricetus auratus microtubule-actin crosslinking factor 1 (Macf1), transcript variant X3, mRNA	17631	0	381.531	841.117	75.1408	0.0893346	693	614	0	19	276
Macf1		-4.54417	0.000921098	0.00946125	comp145185_c0_seq27	PREDICTED: Mesocricetus auratus microtubule-actin crosslinking factor 1 (Macf1), transcript variant X3, mRNA	17631	0	80.2818	188.58	8.08287	0.0428617	148	147	24	6	0
Macrod1		-5.67935	4.05e-20	9.64e-18	comp78094_c0_seq1	PREDICTED: Mesocricetus auratus MACRO domain containing 1 (Macrod1) mRNA	1272	0	608.452	1477.87	28.8391	0.019514	987	1371	18	58	19
Macrod1		-4.20618	3.64e-06	9.05e-05	comp78094_c0_seq2	PREDICTED: Mesocricetus auratus MACRO domain containing 1 (Macrod1), mRNA	1272	0	204.197	472.125	25.5783	0.0541769	219	560	36	26	31
Maf		-2.10664	8.88e-05	0.00143651	comp143923_c4_seq4	Mus musculus avian musculoaponeurotic fibrosarcoma (v-maf) AS42 oncogene homolog (Maf), mRNA. [[taxon:10090]]	3642	3e-194	690.512	1280.35	297.283	0.232188	907	1122	485	288	312
Maff	Hemostasis	6.09251	7.02e-10	3.96e-08	comp126953_c1_seq1	PREDICTED: Mesocricetus auratus v-maf avian musculoaponeurotic fibrosarcoma oncogene homolog F (Maff), mRNA	471	9e-246	326.307	7.89268	538.584	68.2384	0	14	763	689	456
Mafg	Hemostasis	4.87059	0.00612531	0.0438716	comp142660_c3_seq13	PREDICTED: Mesocricetus auratus v-maf avian musculoaponeurotic fibrosarcoma oncogene homolog G (Mafg), mRNA	1454	4e-194	70.8478	3.94634	115.449	29.2547	0	7	133	115	173
Mafk	Hemostasis	2.43405	0.000714928	0.00763371	comp142660_c3_seq9	PREDICTED: Mesocricetus auratus v-maf avian musculoaponeurotic fibrosarcoma oncogene homolog K (Mafk), mRNA	529	2e-122	386.368	106.074	573.231	5.40407	83	83	970	481	667
Magix		-3.51705	5.21e-05	0.000915185	comp147793_c0_seq1	PREDICTED: Mesocricetus auratus MAGI family member, X-linked (Magix), mRNA	993	0	245.273	542.148	47.3567	0.0873502	246	650	33	81	47
Malt1	General Immunity	-3.12108	1.71e-10	1.07e-08	comp143626_c4_seq1	PREDICTED: Mesocricetus auratus mucosa associated lymphoid tissue lymphoma translocation gene 1 (Malt1), transcript variant X2, mRNA	3402	2e-08	1073.66	2289.44	263.141	0.114937	1330	2376	396	294	257
Malt1	General Immunity	3.67012	2.43e-06	6.42e-05	comp144881_c2_seq5	PREDICTED: Mesocricetus auratus mucosa associated lymphoid tissue lymphoma translocation gene 1 (Malt1), transcript variant X2, mRNA	3402	2e-22	394.265	49.0515	624.408	12.7296	30	49	694	764	769
Man2a1		-2.0092	2.89e-06	7.46e-05	comp80245_c0_seq1	PREDICTED: Mesocricetus auratus mannosidase, alpha, class 2A, member 1 (Man2a1), mRNA	3529	0	2968.54	5406.72	1343.09	0.248411	3321	5383	1703	1554	1562
Man2b1		-1.96882	0.000736826	0.00782886	comp143585_c0_seq8	PREDICTED: Cricetulus griseus mannosidase 2, alpha B1 (Man2b1), mRNA. [[taxon:10029]]	3096	0	544.498	984.133	251.408	0.255461	482	1135	272	259	383
Manf		2.04628	0.000100503	0.00159333	comp146187_c0_seq1	PREDICTED: Mesocricetus auratus mesencephalic astrocyte-derived neurotrophic factor (Manf), mRNA	947	0	2677	930.081	3841.61	4.1304	711	749	4712	5054	3804
Map3k4		-2.25655	0.00307925	0.0255127	comp140944_c0_seq6	PREDICTED: Mesocricetus auratus mitogen-activated protein kinase kinase kinase 4 (Map3k4), mRNA	4381	0	259.471	493.701	103.318	0.209272	235	578	175	38	186
Map3k5		2.34566	0.00100124	0.0101703	comp144688_c0_seq2	PREDICTED: Mesocricetus auratus mitogen-activated protein kinase kinase kinase 5 (Map3k5), mRNA	5689	0	423.486	122.758	623.972	5.08294	59	143	796	583	909
Map3k8	Adaptive Immunity	4.7091	0.000459563	0.00522119	comp139702_c0_seq1	PREDICTED: Mesocricetus auratus mitogen-activated protein kinase kinase kinase 8 (Map3k8), mRNA	2508	0	145.171	9.0202	235.938	26.1566	0	16	263	338	223
Map9		Present in Infected	0.00727442	0.0497493	comp145663_c5_seq6	PREDICTED: Mesocricetus auratus microtubule-associated protein 9 (Map9), mRNA	2088	0	34.337	0	57.2284	Present in Infected	0	0	131	0	97
Mapk6		2.39193	0.00704035	0.048708	comp118642_c0_seq1	PREDICTED: Mesocricetus auratus mitogen-activated protein kinase 6 (Mapk6), transcript variant X2, mRNA	4164	0	640.28	180.404	946.864	5.24858	0	320	1614	488	1505
Mapk6		1.61856	0.000498825	0.00560301	comp118642_c0_seq2	PREDICTED: Mesocricetus auratus mitogen-activated protein kinase 6 (Mapk6), transcript variant X1, mRNA	4172	0	2951.77	1316.34	4042.05	3.07069	1000	1068	6099	3623	5141
Mapk8ip3		Absent in Infected	4.76e-07	1.49e-05	comp145651_c0_seq65	PREDICTED: Mesocricetus auratus mitogen-activated protein kinase 8 interacting protein 3 (Mapk8ip3) mRNA	5488	0	55.4495	138.624	0	0	97	123	0	0	0
Mapre1		1.60232	0.00340323	0.0277331	comp77625_c0_seq2	PREDICTED: Mesocricetus auratus microtubule-associated protein, RP/EB family, member 1 (Mapre1), mRNA	1183	0	922.285	415.109	1260.4	3.03632	211	469	1982	976	1730
Marc1		-2.54974	3.75e-08	1.52e-06	comp140906_c0_seq2	PREDICTED: Mesocricetus auratus mitochondrial amidoxime reducing component 1 (Marc1), mRNA	912	0	9582.52	19070.8	3257.02	0.170786	10935	19974	2959	5039	3254
Marc2		-2.25473	1.96e-06	5.32e-05	comp144457_c2_seq4	PREDICTED: Mesocricetus auratus mitochondrial amidoxime reducing component 2 (Marc2), mRNA	1086	0	1627.36	3095.48	648.615	0.209536	1715	3318	684	1033	512
Marcksl1		2.2805	0.00520598	0.0387462	comp77007_c0_seq1	PREDICTED: Mesocricetus auratus MARCKS-like 1 (Marcksl1), mRNA	1607	0	304.654	91.8995	446.49	4.85846	45	106	562	466	592
Marco	Innate Immunity	-6.5233	1.58e-22	4.89e-20	comp118978_c0_seq1	PREDICTED: Mesocricetus auratus macrophage receptor with collagenous structure (Marco) mRNA	1594	0	579.486	1425.47	15.497	0.0108715	931	1349	24	11	23
Mars		3.50526	5.3e-09	2.56e-07	comp139717_c0_seq3	PREDICTED: Mesocricetus auratus methionyl-tRNA synthetase (Mars), mRNA	2697	5e-74	868.671	120.431	1367.5	11.355	81	111	1757	1504	1673
Masp1		-2.08032	8.64e-07	2.53e-05	comp141034_c0_seq2	PREDICTED: Mesocricetus auratus mannan-binding lectin serine peptidase 1 (C4/C2 activating component of Ra-reactive factor) (Masp1), mRNA	2463	0	2695.21	4973.84	1176.12	0.236462	2887	5165	1222	1673	1218
Masp1		-2.38015	0.000522727	0.00582744	comp141034_c0_seq8	PREDICTED: Mesocricetus auratus mannan-binding lectin serine peptidase 1 (C4/C2 activating component of Ra-reactive factor) (Masp1), mRNA	2463	0	799.301	1551.28	297.984	0.19209	733	1823	469	274	350
Masp2	Innate Immunity	-1.55896	0.00333824	0.0273065	comp144122_c0_seq8	PREDICTED: Mesocricetus auratus mannan-binding lectin serine peptidase 2 (Masp2), transcript variant X2, mRNA	731	0	614.313	1017.68	345.399	0.339397	675	950	267	472	477
Mat1a		-2.30521	0.000108758	0.0016914	comp77493_c0_seq2	PREDICTED: Mesocricetus auratus methionine adenosyltransferase I, alpha (Mat1a), mRNA	1234	0	34458.8	66089.1	13371.9	0.202332	35741	71948	15608	12834	20490
Max		Present in Infected	0.00708478	0.0488366	comp141040_c1_seq3	PREDICTED: Mesocricetus auratus MYC associated factor X (Max), transcript variant X3, misc_RNA	2067	0	32.5234	0	54.2057	Present in Infected	0	0	121	0	95
Mcam		3.0548	0.000930666	0.00954304	comp134963_c0_seq1	PREDICTED: Mesocricetus auratus melanoma cell adhesion molecule (Mcam), mRNA	1976	0	261.125	48.4836	402.886	8.30974	0	86	525	312	663
Mccc1		-2.4371	7.22e-08	2.75e-06	comp83168_c0_seq1	PREDICTED: Mesocricetus auratus methylcrotonoyl-CoA carboxylase 1 (alpha) (Mccc1), mRNA	2100	0	1368.75	2679.66	494.811	0.184654	1518	2830	468	687	582
Mccc2		-2.03374	0.000149692	0.00219995	comp134257_c3_seq2	PREDICTED: Mesocricetus auratus methylcrotonoyl-CoA carboxylase 2 (beta) (Mccc2), mRNA	1989	0	1065.52	1949.59	476.133	0.244222	1016	2171	420	734	492
Mcl1		1.61698	0.000597052	0.00655462	comp146545_c0_seq1	PREDICTED: Mesocricetus auratus myeloid cell leukemia sequence 1 (BCL2-related) (Mcl1), mRNA	1338	5e-270	3104.2	1385.56	4249.96	3.06732	973	1225	6479	4206	4801
Mdh1		-2.03106	0.00134582	0.0129302	comp145444_c1_seq5	PREDICTED: Mesocricetus auratus malate dehydrogenase 1, NAD (soluble) (Mdh1), transcript variant X1, mRNA	1281	0	3340.81	6109.68	1494.89	0.244676	2961	7086	886	2194	2133
Med7		2.11084	0.00623317	0.0444081	comp145540_c3_seq4	PREDICTED: Mesocricetus auratus mediator complex subunit 7 (Med7), transcript variant X3, mRNA	1244	0	401.407	134.176	579.562	4.31943	0	238	666	731	662
Meiob		3.96549	1.65e-05	0.000337847	comp145560_c5_seq6	PREDICTED: Mesocricetus auratus meiosis specific with OB domains (Meiob), transcript variant X1, mRNA	1670	0	292.015	29.8794	466.772	15.6219	0	53	664	531	482
metallopeptidase M20 family		-4.30155	4.59e-19	9.75e-17	comp146514_c0_seq1	PREDICTED: Mesocricetus auratus carnosine dipeptidase 1 (metallopeptidase M20 family) (Cndp1) mRNA	1596	0	3815.35	8864.1	449.509	0.0507112	5092	9272	446	674	440
Mettl15		2.00494	0.00158361	0.0147731	comp79487_c0_seq1	PREDICTED: Mesocricetus auratus methyltransferase like 14 (Mettl14), mRNA	1404	0	531.149	189.14	759.155	4.01372	118	186	1216	538	1087
Mettl21c		Present in Infected	1.84e-05	0.000374552	comp143646_c1_seq2	PREDICTED: Mesocricetus auratus methyltransferase like 21C (Mettl21c), mRNA	786	0	95.2472	0	158.745	Present in Infected	0	0	235	105	257
Mettl7a		-2.24466	2.6e-05	0.000505202	comp145640_c2_seq1	PREDICTED: Mesocricetus auratus methyltransferase like 7A (Mettl7a), mRNA	782	0	5987.15	11369.4	2398.99	0.211004	5897	12696	2942	3021	2559
Mettl7b		-1.92114	0.000580933	0.00639241	comp145444_c1_seq7	PREDICTED: Mesocricetus auratus methyltransferase like 7B (Mettl7b), mRNA	735	0	8964.28	16052.7	4238.65	0.264046	8086	18230	3716	6084	5013
Mex3c		1.55828	0.00628809	0.0446742	comp77495_c0_seq1	PREDICTED: Mesocricetus auratus mex-3 homolog C (C. elegans) (Mex3c), mRNA	3489	0	757.018	349.337	1028.81	2.94502	216	346	1620	1007	1125
Mfsd2a		3.67163	5.4e-05	0.000940689	comp135291_c0_seq5	PREDICTED: Mesocricetus auratus major facilitator superfamily domain containing 2A (Mfsd2a), mRNA	2141	0	263.713	32.7766	417.67	12.7429	23	29	389	355	802
Mfsd8		Present in Infected	0.00108948	0.0108396	comp144693_c9_seq5	PREDICTED: Mesocricetus auratus major facilitator superfamily domain containing 8 (Mfsd8), mRNA	1758	0	35.8697	0	59.7829	Present in Infected	0	0	146	34	46
Mgll	Hemostasis	-1.27198	0.0018662	0.016886	comp77232_c0_seq1	PREDICTED: Microtus ochrogaster monoglyceride lipase (Mgll), transcript variant X1, mRNA. [[taxon:79684]]	4025	2e-143	2893.6	4462.3	1847.79	0.41409	2526	4715	2174	2511	1815
Mgll	Hemostasis	-2.30171	0.00133553	0.0128626	comp118628_c0_seq1	PREDICTED: Mesocricetus auratus monoglyceride lipase (Mgll), mRNA	1001	0	1912.24	3665.44	743.436	0.202823	1685	4367	827	660	1253
Mgst1		-2.35663	4.65e-08	1.84e-06	comp118517_c0_seq2	PREDICTED: Mesocricetus auratus microsomal glutathione S-transferase 1 (Mgst1), mRNA	486	1e-124	5016.14	9699.63	1893.82	0.195246	5849	9795	1800	2841	1932
Mgst1		-2.90193	4.41e-08	1.77e-06	comp118517_c0_seq1	PREDICTED: Mesocricetus auratus microsomal glutathione S-transferase 1 (Mgst1), mRNA	486	9e-125	19728.6	41077.8	5495.88	0.133792	24501	41823	5511	8126	5476
Mgst2		7.95568	1.24e-30	1.13e-27	comp118512_c0_seq1	PREDICTED: Mesocricetus auratus microsomal glutathione S-transferase 2 (Mgst2) mRNA	444	3e-145	8858.97	59.3157	14725.4	248.255	57	33	23648	12939	17632
Mgst2		-1.41045	0.00198086	0.017768	comp118512_c0_seq2	PREDICTED: Mesocricetus auratus microsomal glutathione S-transferase 2 (Mgst2), mRNA	444	1e-231	1086.8	1736.89	653.408	0.376195	1161	1610	621	991	652
Mgst3		-2.22187	1.24e-07	4.49e-06	comp146159_c0_seq1	PREDICTED: Mesocricetus auratus microsomal glutathione S-transferase 3 (Mgst3), mRNA	620	0	2935.92	5553.95	1190.57	0.214364	3434	5501	889	2016	1149
Mia2		-1.15645	0.00520197	0.0387462	comp140087_c0_seq4	PREDICTED: Mesocricetus auratus melanoma inhibitory activity 2 (Mia2), mRNA	2106	0	3584.82	5357.12	2403.29	0.448616	3130	5537	2517	2917	3148
Mier1		Present in Infected	0.00466673	0.0356473	comp144743_c1_seq6	PREDICTED: Mesocricetus auratus mesoderm induction early response 1 homolog (Xenopus laevis) (Mier1), transcript variant X3, mRNA	4938	0	50.4351	0	84.0586	Present in Infected	0	0	190	107	0
Mier1		Present in Infected	6.17e-09	2.93e-07	comp144743_c1_seq7	PREDICTED: Mesocricetus auratus mesoderm induction early response 1 homolog (Xenopus laevis) (Mier1) transcript variant X3 mRNA	4938	0	173.727	0	289.544	Present in Infected	0	0	566	200	318
MIG	Cytokine signaling	Present in Infected	0.000287158	0.00377726	comp80455_c0_seq1	P18340 RecName: Full=C-X-C motif chemokine 9; AltName: Full=Gamma-interferon-i nduced monokine; AltName: Full=Monokine induced by interferon-gamma; Short=MIG; Short=MuMIG; AltName: Full=Protein m119; AltName: Full=Small-inducible cytokine B9; Flags: Precursor [Mus musculus]	NA	E-value = 5.35e-49, Score = 416, Bitscore = 164.851, Identities = 76/89 (85%), Positives = 84/89 (94%), Gaps = 0/89 (0%)	52.3711	0	87.2852	Present in Infected	0	0	141	58	129
Mink1		-2.26544	0.00196381	0.0176484	comp145302_c2_seq6	PREDICTED: Mesocricetus auratus misshapen-like kinase 1 (Mink1), mRNA	4122	0	289.644	551.923	114.792	0.207986	266	642	120	46	277
Mipep		-1.4585	0.0040977	0.0321831	comp90780_c0_seq1	PREDICTED: Mesocricetus auratus mitochondrial intermediate peptidase (Mipep), transcript variant X2, mRNA	2866	0	697.317	1127.75	410.358	0.363872	571	1277	573	423	494
Mipol1		-7.57121	9.66e-06	0.000212653	comp143779_c0_seq2	PREDICTED: Mesocricetus auratus mirror-image polydactyly 1 (Mipol1), mRNA	1062	1e-44	57.2805	142.081	0.747089	0.00525821	90	138	0	0	3
Mitd1		2.64778	5.6e-05	0.000970691	comp143077_c0_seq9	PREDICTED: Mesocricetus auratus MIT, microtubule interacting and transport, domain containing 1 (Mitd1), mRNA	753	2e-176	528.695	127.084	796.437	6.26703	84	119	1258	702	972
Mitd1		6.15028	0.000371582	0.00440691	comp143077_c0_seq1	PREDICTED: Mesocricetus auratus MIT, microtubule interacting and transport, domain containing 1 (Mitd1), mRNA	753	6e-259	92.1704	2.14271	152.189	71.0263	3	0	303	124	136
Mitd1		2.7946	7.09e-05	0.00118326	comp143077_c0_seq8	PREDICTED: Mesocricetus auratus MIT, microtubule interacting and transport, domain containing 1 (Mitd1), mRNA	753	6e-259	400.511	87.7728	609.002	6.93839	100	29	1092	495	668
Mki67ip		2.21318	1.11e-05	0.000238984	comp146677_c0_seq1	PREDICTED: Mesocricetus auratus MKI67 (FHA domain) interacting nucleolar phosphoprotein (Mki67ip), mRNA	966	0	1547.28	486.234	2254.64	4.63695	324	452	3513	1908	2908
Mkl2		-2.93758	0.00159866	0.0148901	comp144933_c0_seq12	PREDICTED: Mesocricetus auratus MKL/myocardin-like 2 (Mkl2), mRNA	3012	0	178.564	373.318	48.7282	0.130527	233	367	12	24	151
Mkl2		Present in Infected	0.00386708	0.0306927	comp144933_c0_seq23	PREDICTED: Mesocricetus auratus MKL/myocardin-like 2 (Mkl2), mRNA	3012	0	44.9684	0	74.9473	Present in Infected	0	0	142	0	157
MLC2a		7.63349	0.000468044	0.00530388	comp141976_c0_seq5	Q9QVP4 RecName: Full=Myosin regulatory light chain 2, atrial isoform; Short=ML C-2a; Short=MLC2a; Short=Myosin light chain 2a; AltName: Full=Myosin regulatory light chain 7 [Mus musculus]	NA	E-value = 2.34e-104, Score = 791, Bitscore = 309.301, Identities = 150/175 (85%), Positives = 156/175 (89%), Gaps = 0/175 (0%)	67.3925	0.563763	111.945	198.568	0	1	218	72	131
Mlkl		3.85503	5.04e-10	2.91e-08	comp145374_c7_seq54	PREDICTED: Mesocricetus auratus mixed lineage kinase domain-like (Mlkl), mRNA	1500	0	786.894	86.6412	1253.73	14.4704	70	65	2015	1043	1579
Mllt4		-3.27678	0.000148132	0.00218087	comp145013_c2_seq12	PREDICTED: Mesocricetus auratus myeloid/lymphoid or mixed-lineage leukemia (trithorax homolog, Drosophila); translocated to, 4 (Mllt4), mRNA	6012	0	225.677	488.577	50.4109	0.103179	422	332	55	16	125
Mlxipl		-3.53599	0.00387704	0.0307174	comp144985_c9_seq30	PREDICTED: Mesocricetus auratus MLX interacting protein-like (Mlxipl), transcript variant X1, mRNA	3095	0	372.714	825.089	71.1315	0.0862107	298	1086	57	56	152
Mlxipl		Absent in Infected	0.00144988	0.0137413	comp144985_c9_seq67	PREDICTED: Mesocricetus auratus MLX interacting protein-like (Mlxipl) transcript variant X1 mRNA	3095	0	98.7131	246.783	0	0	310	45	0	0	0
Mlycd		-1.58612	0.000749812	0.00795004	comp118023_c0_seq1	PREDICTED: Mesocricetus auratus malonyl-CoA decarboxylase (Mlycd), mRNA	2069	0	1133.36	1889.44	629.307	0.333065	1418	1555	695	811	724
Mmd		2.2298	0.000686404	0.00739033	comp147415_c0_seq1	PREDICTED: Mesocricetus auratus monocyte to macrophage differentiation-associated (Mmd), transcript variant X2, mRNA	2680	0	507.344	157.834	740.351	4.69069	131	114	1060	963	594
Mme		-3.23855	1.24e-10	8.09e-09	comp145084_c0_seq1	PREDICTED: Mesocricetus auratus membrane metallo-endopeptidase (Mme), transcript variant X1, mRNA	3714	0	930.75	2007.79	212.724	0.10595	1118	2145	287	249	226
Mme		-4.79387	6.48e-05	0.00110255	comp145084_c0_seq2	PREDICTED: Mesocricetus auratus membrane metallo-endopeptidase (Mme), transcript variant X1, mRNA	3714	0	122.329	290.134	10.4592	0.0360497	156	317	0	0	42
Mmp13	General Immunity	-5.00999	0.00495513	0.037382	comp134990_c0_seq1	PREDICTED: Mesocricetus auratus matrix metallopeptidase 13 (collagenase 3) (Mmp13), mRNA	1779	3e-283	168.894	403.453	12.5209	0.0310344	452	143	0	29	11
Mmp19	General Immunity	-2.20846	0.0043773	0.0338717	comp140037_c0_seq2	PREDICTED: Mesocricetus auratus matrix metallopeptidase 19 (Mmp19), mRNA	1677	0	238.879	450.869	97.5526	0.216366	340	369	85	137	120
Mmp24	General Immunity	9.33028	2.66e-11	1.92e-09	comp117745_c0_seq2	PREDICTED: Mesocricetus auratus matrix metallopeptidase 24 (membrane-inserted) (Mmp24) mRNA	2553	0	276.146	0.714237	459.766	643.717	1	0	777	230	747
Mmp3	General Immunity	-9.11138	7.38e-09	3.47e-07	comp141740_c0_seq2	PREDICTED: Mesocricetus auratus matrix metallopeptidase 3 (stromelysin 1 progelatinase) (Mmp3) mRNA	1254	3e-77	112.011	279.27	0.504924	0.00180802	140	318	2	0	0
Mmp9	General Immunity, M1	Present in Infected	0.000364762	0.00437987	comp76685_c0_seq1	PREDICTED: Mesocricetus auratus matrix metallopeptidase 9 (gelatinase B, 92kDa gelatinase, 92kDa type IV collagenase) (Mmp9), mRNA	2174	0	37.1051	0	61.8418	Present in Infected	0	0	91	51	87
Mocos		-4.86275	0.000834377	0.00870204	comp144726_c2_seq3	PREDICTED: Mesocricetus auratus molybdenum cofactor sulfurase (Mocos), mRNA	2893	0	64.8845	154.259	5.3017	0.0343689	96	152	21	0	0
Mov10	General Immunity	-3.56588	5.17e-05	0.000909852	comp145504_c5_seq4	PREDICTED: Mesocricetus auratus Mov10, Moloney leukemia virus 10, homolog (mouse) (Mov10), mRNA	3574	0	202.059	448.357	37.8605	0.0844427	387	305	39	55	38
Mpnd		-2.62407	0.000528242	0.0058834	comp134212_c0_seq3	PREDICTED: Mesocricetus auratus MPN domain containing (Mpnd), mRNA	1531	0	565.194	1136.47	184.345	0.162209	524	1352	121	312	195
Mpp6		-5.95209	0.00011855	0.0018246	comp143678_c1_seq1	PREDICTED: Mesocricetus auratus membrane protein, palmitoylated 6 (MAGUK p55 subfamily member 6) (Mpp6), mRNA	1767	0	187.987	458.849	7.41163	0.0161527	157	615	2	19	2
Mpp6		-4.84375	6.55e-14	6.86e-12	comp143678_c1_seq21	PREDICTED: Mesocricetus auratus membrane protein, palmitoylated 6 (MAGUK p55 subfamily member 6) (Mpp6), mRNA	1767	0	457.335	1086.58	37.8396	0.0348246	687	1057	43	80	0
Mpp6		-5.96039	2.39e-29	1.46e-26	comp143678_c1_seq31	PREDICTED: Mesocricetus auratus membrane protein palmitoylated 6 (MAGUK p55 subfamily member 6) (Mpp6) mRNA	1767	0	1247.41	3045.17	48.9052	0.0160599	2381	2385	24	113	19
[truncated: 1,628 more rows]
[truncated: 2 more columns]
